# Supplementary material for: Distinct Inflammatory Macrophage Populations Sequentially Infiltrate Bone‐to‐Tendon Interface Tissue After Anterior Cruciate Ligament (ACL) Reconstruction Surgery in Mice
Source: JBMR Plus. 2022 May 31;6(7):e10635. doi: 10.1002/jbm4.10635 (PMC9289991; doi:10.1002/jbm4.10635)
Supplement: Supplementary file 2 — Appendix S1. Supporting information [file JBM4-6-e10635-s002.xlsx]

## Sheet: Fig2a_DEGs
	p_val	avg_logFC	pct.1	pct.2	p_val_adj	cluster	gene
1	0	4.02115	0.926	0.325	0	0	Cxcl2
2	0	3.50834	0.512	0.05	0	0	Cxcl3
3	0	3.20653	0.298	0.08	0	0	Spp1
4	0	3.05794	0.992	0.989	0	0	Fth1
5	0	3.05231	0.919	0.308	0	0	Il1b
6	0	3.04737	0.805	0.28	0	0	Cd14
7	0	2.72811	0.67	0.179	0	0	Ccl3
8	0	2.61738	0.549	0.149	0	0	Il1rn
9	0	2.55685	0.698	0.318	0	0	Cstb
10	0	2.53834	0.693	0.109	0	0	Basp1
11	0	2.51615	0.515	0.1	0	0	Ccrl2
12	0	2.47554	0.564	0.154	0	0	Hilpda
13	0	2.45717	0.481	0.169	0	0	Ccl4
14	0	2.438	0.799	0.244	0	0	Ier3
15	0	2.43419	0.719	0.228	0	0	Slc7a11
16	0	2.38319	0.46	0.151	0	0	Gadd45b
17	0	2.30571	0.688	0.456	0	0	Nfkbia
18	0	2.28685	0.611	0.119	0	0	Hcar2
19	0	2.27235	0.986	0.848	0	0	Srgn
20	0	2.19639	0.476	0.077	0	0	Acod1
21	0	2.02571	0.722	0.249	0	0	Egr1
22	0	1.96546	0.47	0.221	0	0	Ero1l
23	0	1.95618	0.993	0.973	0	0	Ftl1
24	0	1.93614	0.75	0.198	0	0	Clec4d
25	0	1.93374	0.643	0.301	0	0	Mif
26	0	1.90663	0.721	0.331	0	0	Plin2
27	0	1.86125	0.841	0.503	0	0	Cd9
28	0	1.79113	0.898	0.484	0	0	Dusp1
29	0	1.76844	0.485	0.154	0	0	Cdkn1a
30	0	1.75302	0.494	0.243	0	0	Marcksl1
31	0	1.74802	0.757	0.288	0	0	Rnf149
32	0	1.7442	0.663	0.326	0	0	Clec4e
33	0	1.7167	0.489	0.107	0	0	Ptgs2
34	0	1.70778	0.638	0.205	0	0	Ninj1
35	0	1.61898	0.436	0.053	0	0	Csf1
36	0	1.58869	0.974	0.605	0	0	Cebpb
37	0	1.58152	0.205	0.086	0	0	Isg15
38	0	1.58023	0.723	0.421	0	0	2810474O19Rik
39	0	1.55507	0.268	0.026	0	0	Clec4n
40	0	1.52937	0.401	0.075	0	0	Bnip3
41	0	1.52847	0.311	0.044	0	0	Upp1
42	0	1.49992	0.369	0.145	0	0	Fam162a
43	0	1.49382	0.387	0.08	0	0	Bcl2a1b
44	0	1.49185	0.233	0.071	0	0	Tnf
45	0	1.4888	0.584	0.144	0	0	AC110211.1
46	0	1.4793	0.472	0.068	0	0	Smox
47	0	1.47205	0.171	0.011	0	0	Il1a
48	0	1.40933	0.335	0.094	0	0	Hmox1
49	0	1.37774	0.721	0.336	0	0	Csf3r
50	0	1.36719	0.892	0.642	0	0	Neat1
51	0	1.3619	0.561	0.291	0	0	Marcks
52	0	1.33386	0.773	0.36	0	0	Ccr1
53	0	1.31876	0.789	0.516	0	0	Ctsd
54	0	1.31601	0.445	0.15	0	0	Nlrp3
55	0	1.3029	0.501	0.297	0	0	Tpi1
56	0	1.29169	0.529	0.345	0	0	Ctsb
57	0	1.28365	0.524	0.242	0	0	Chd7
58	0	1.2781	0.69	0.548	0	0	Slpi
59	0	1.26677	0.667	0.391	0	0	Card19
60	0	1.26411	0.517	0.191	0	0	Ppp1r15a
61	0	1.26274	0.477	0.282	0	0	Tnfaip2
62	0	1.25554	0.93	0.649	0	0	Fxyd5
63	0	1.25118	0.357	0.04	0	0	Egln3
64	0	1.25045	0.951	0.811	0	0	Mcl1
65	0	1.24723	0.236	0.087	0	0	F10
66	0	1.22288	0.426	0.126	0	0	Tnfrsf1b
67	0	1.219	0.358	0.135	0	0	Socs3
68	0	1.1996	0.839	0.713	0	0	Pnrc1
69	0	1.18841	0.716	0.514	0	0	Klf6
70	0	1.18526	0.429	0.111	0	0	Pla2g7
71	0	1.18138	0.632	0.376	0	0	Plek
72	0	1.1778	0.678	0.407	0	0	Ier5
73	0	1.17086	0.329	0.035	0	0	Tnfrsf23
74	0	1.16475	0.777	0.554	0	0	Cd44
75	0	1.15386	0.415	0.141	0	0	Ifitm1
76	0	1.15374	0.559	0.279	0	0	Il1r2
77	0	1.14199	0.199	0.042	0	0	Cd274
78	0	1.13417	0.712	0.411	0	0	Tpd52
79	0	1.12769	0.411	0.128	0	0	Ptafr
80	0	1.10325	0.804	0.679	0	0	Aldoa
81	0	1.10321	0.386	0.077	0	0	Slc2a1
82	0	1.09849	0.701	0.497	0	0	Pim1
83	0	1.09786	0.361	0.124	0	0	Metrnl
84	0	1.09181	0.336	0.058	0	0	Tgm2
85	0	1.09171	0.27	0.11	0	0	Asprv1
86	0	1.08533	0.414	0.187	0	0	Pfkp
87	0	1.07729	0.557	0.227	0	0	Emilin2
88	0	1.05094	0.726	0.59	0	0	Ifitm2
89	0	1.04394	0.528	0.324	0	0	Ehd1
90	0	1.03867	0.664	0.559	0	0	Bri3
91	0	1.03744	0.714	0.418	0	0	Trib1
92	0	1.03695	0.884	0.701	0	0	Pkm
93	0	1.03639	0.565	0.295	0	0	Ets2
94	0	1.01656	0.905	0.754	0	0	Junb
95	0	1.0157	0.577	0.345	0	0	Jun
96	0	1.01466	0.378	0.092	0	0	Gm5483
97	0	1.01325	0.399	0.277	0	0	Rhob
98	0	1.01324	0.325	0.197	0	0	Rgcc
99	0	1.01151	0.574	0.33	0	0	Cyp4f18
100	0	0.991078	0.611	0.345	0	0	Trem1
101	0	0.990771	0.659	0.603	0	0	Ldha
102	0	0.983275	0.486	0.373	0	0	Bsg
103	0	0.98222	0.81	0.47	0	0	Grina
104	0	0.98057	0.65	0.528	0	0	Eno1
105	0	0.97938	0.865	0.815	0	0	Gapdh
106	0	0.97505	0.883	0.829	0	0	Ubc
107	0	0.966678	0.468	0.24	0	0	Nfkbiz
108	0	0.961158	0.454	0.211	0	0	Tmem189
109	0	0.961025	0.687	0.546	0	0	Txnip
110	0	0.951326	0.429	0.193	0	0	Tlr2
111	0	0.947825	0.378	0.129	0	0	Bhlhe40
112	0	0.944323	0.322	0.1	0	0	1700017B05Rik
113	0	0.93717	0.204	0.069	0	0	Traf1
114	0	0.934508	0.469	0.212	0	0	Plk3
115	0	0.933224	0.441	0.157	0	0	Atf3
116	0	0.912277	0.334	0.16	0	0	Phlda1
117	0	0.911676	0.662	0.538	0	0	Pgam1
118	0	0.910928	0.732	0.647	0	0	Zfp36
119	0	0.909624	0.228	0.097	0	0	Fgl2
120	0	0.908073	0.297	0.076	0	0	Rab20
121	0	0.904546	0.238	0.116	0	0	Id1
122	0	0.901866	0.584	0.537	0	0	Pgk1
123	0	0.901789	0.63	0.353	0	0	Slc16a3
124	0	0.893222	0.365	0.215	0	0	Tiparp
125	0	0.890635	0.497	0.307	0	0	AA467197
126	0	0.864016	0.324	0.103	0	0	Stfa2l1
127	0	0.861973	0.25	0.059	0	0	Egr3
128	0	0.855817	0.284	0.09	0	0	Noct
129	0	0.852239	0.382	0.246	0	0	Vmp1
130	0	0.851407	0.597	0.444	0	0	Gsn
131	0	0.844223	0.337	0.1	0	0	Arg2
132	0	0.832879	0.319	0.12	0	0	H2-Q10
133	0	0.828586	0.254	0.053	0	0	P4ha1
134	0	0.810248	0.166	0.015	0	0	Bcl2a1a
135	0	0.809355	0.292	0.141	0	0	Bcl2l11
136	0	0.805764	0.418	0.277	0	0	N4bp1
137	0	0.799712	0.33	0.204	0	0	Sqstm1
138	0	0.787812	0.356	0.202	0	0	Rbpj
139	0	0.778887	0.212	0.031	0	0	Egr2
140	0	0.770712	0.576	0.502	0	0	Rab7
141	0	0.768526	0.31	0.134	0	0	Nt5e
142	0	0.766432	0.44	0.266	0	0	Skil
143	0	0.761578	0.424	0.262	0	0	Cd300a
144	0	0.755386	0.261	0.079	0	0	Arrdc4
145	0	0.755238	0.413	0.206	0	0	Retreg1
146	0	0.753407	0.315	0.133	0	0	Scarb2
147	0	0.747229	0.491	0.308	0	0	Zfp36l1
148	0	0.744932	0.482	0.299	0	0	Snx18
149	0	0.740524	0.292	0.163	0	0	Ftl1-ps1
150	0	0.737835	0.22	0.041	0	0	E230032D23Rik
151	0	0.730605	0.986	0.985	0	0	Eif1
152	0	0.726681	0.252	0.116	0	0	Entpd1
153	0	0.724946	0.339	0.169	0	0	Cd300c2
154	0	0.719857	0.278	0.148	0	0	Tnfaip3
155	0	0.71391	0.471	0.322	0	0	Neurl3
156	0	0.70884	0.181	0.069	0	0	Isg20
157	0	0.704775	0.219	0.029	0	0	Maff
158	0	0.701705	0.473	0.357	0	0	2022-03-07
159	0	0.696711	0.204	0.031	0	0	Ankrd37
160	0	0.690333	0.882	0.802	0	0	Gabarap
161	0	0.688055	0.557	0.327	0	0	C5ar1
162	0	0.688015	0.447	0.259	0	0	Cd300lf
163	0	0.686974	0.26	0.098	0	0	Pfkl
164	0	0.684251	0.288	0.14	0	0	Gcnt2
165	0	0.674469	0.398	0.237	0	0	Snap23
166	0	0.673029	0.271	0.117	0	0	Slc11a1
167	0	0.668664	0.335	0.171	0	0	Rab32
168	0	0.6668	0.248	0.058	0	0	Il13ra1
169	0	0.665993	0.6	0.454	0	0	Litaf
170	0	0.665152	0.181	0.037	0	0	Dusp16
171	0	0.66318	0.263	0.112	0	0	Fas
172	0	0.661586	0.479	0.343	0	0	Osm
173	0	0.65812	0.952	0.909	0	0	Btg1
174	0	0.65508	0.581	0.515	0	0	Sdcbp
175	0	0.654511	0.575	0.421	0	0	Hdc
176	0	0.646671	0.276	0.137	0	0	Ankrd33b
177	0	0.639242	0.901	0.644	0	0	Msrb1
178	0	0.635881	0.329	0.2	0	0	Il10rb
179	0	0.63285	0.287	0.138	0	0	Tgif1
180	0	0.630373	0.194	0.071	0	0	Gla
181	0	0.625329	0.387	0.223	0	0	Mpeg1
182	0	0.619457	0.292	0.146	0	0	Cd300ld
183	0	0.606776	0.292	0.156	0	0	Dmxl2
184	0	0.606727	0.172	0.053	0	0	Acot1
185	0	0.58821	0.23	0.082	0	0	Gcnt1
186	0	0.584713	0.218	0.086	0	0	4833407H14Rik
187	0	0.581364	0.182	0.062	0	0	Mefv
188	0	0.574853	0.539	0.326	0	0	Cxcr2
189	0	0.57032	0.329	0.18	0	0	Bst1
190	0	0.569649	0.776	0.726	0	0	Map1lc3b
191	0	0.565298	0.189	0.054	0	0	Gpr35
192	0	0.558116	0.188	0.067	0	0	Osgin1
193	0	0.554701	0.222	0.084	0	0	Irak2
194	0	0.552345	0.178	0.035	0	0	Ptgs2os2
195	0	0.551611	0.578	0.388	0	0	Cd63
196	0	0.535329	0.169	0.031	0	0	Cass4
197	0	0.530244	0.689	0.491	0	0	Mxd1
198	0	0.520181	0.181	0.05	0	0	Il1rap
199	0	0.498041	0.242	0.106	0	0	Gpat3
200	0	0.495998	0.153	0.025	0	0	Gm31718
201	0	0.487959	0.157	0.039	0	0	Cd80
202	0	0.470746	0.97	0.711	0	0	Tyrobp
203	0	0.469115	0.893	0.851	0	0	Gng5
204	0	0.453125	0.17	0.056	0	0	Fndc3b
205	0	0.438613	0.105	0.009	0	0	Creb5
206	0	0.407623	0.131	0.025	0	0	Gm28809
207	0	0.401704	0.127	0.026	0	0	4732465J04Rik
208	0	0.392873	0.159	0.05	0	0	Blcap
209	0	0.384762	0.999	0.998	0	0	Malat1
210	0	0.369385	0.127	0.029	0	0	Nek6
211	7.86724e-308	0.6766	0.386	0.265	2.44301e-303	0	Csf2rb
212	1.53892e-305	0.521082	0.633	0.587	4.7788e-301	0	Rac1
213	9.0637e-301	0.516727	0.548	0.429	2.81455e-296	0	Fcgr3
214	4.29144e-300	0.648507	0.31	0.18	1.33262e-295	0	Rab11fip1
215	1.51528e-299	1.95025	0.336	0.231	4.70538e-295	0	Sod2
216	3.72394e-296	0.605561	0.203	0.091	1.1564e-291	0	Vegfa
217	4.18404e-296	0.804045	0.47	0.384	1.29927e-291	0	Snx20
218	8.88575e-295	0.77064	0.442	0.351	2.75929e-290	0	Eif4ebp1
219	2.00574e-294	0.73391	0.473	0.373	6.22842e-290	0	Atp2b1
220	1.76742e-292	0.664211	0.335	0.205	5.48836e-288	0	Hist1h2bc
221	3.26866e-291	0.422766	0.174	0.068	1.01502e-286	0	Ell2
222	7.45605e-286	0.418948	0.138	0.046	2.31533e-281	0	Sh2b2
223	2.38603e-284	0.502083	0.216	0.104	7.40934e-280	0	Ski
224	2.91539e-283	0.952374	0.163	0.064	9.05315e-279	0	Icam1
225	4.66699e-283	0.518984	0.226	0.112	1.44924e-278	0	Sntb2
226	1.45363e-281	0.880025	0.418	0.331	4.51396e-277	0	Mapkapk2
227	3.07902e-281	0.546385	0.591	0.54	9.56129e-277	0	Rabac1
228	1.94993e-276	0.593592	0.212	0.103	6.05513e-272	0	Tnip1
229	9.79389e-275	0.664949	0.489	0.401	3.0413e-270	0	Picalm
230	2.36169e-273	0.581752	0.292	0.168	7.33376e-269	0	Slc15a3
231	1.25548e-271	0.604637	0.665	0.664	3.89864e-267	0	Cd53
232	3.87399e-267	0.439284	0.549	0.423	1.20299e-262	0	Lilr4b
233	4.94155e-266	0.461398	0.184	0.08	1.5345e-261	0	Lfng
234	2.26069e-260	0.603366	0.203	0.093	7.02013e-256	0	Il1f9
235	4.72445e-258	0.708588	0.402	0.311	1.46708e-253	0	Nfe2l2
236	1.62564e-257	0.781879	0.568	0.539	5.04809e-253	0	Bnip3l
237	5.22283e-257	0.607478	0.149	0.057	1.62185e-252	0	Oasl2
238	1.09085e-256	0.563432	0.3	0.183	3.38742e-252	0	Arl4c
239	1.57374e-254	0.611075	0.266	0.156	4.88693e-250	0	Nfil3
240	6.74091e-251	0.462691	0.194	0.09	2.09325e-246	0	Cpeb2
241	1.41463e-248	0.700474	0.738	0.751	4.39284e-244	0	Btg2
242	9.73069e-245	0.454022	0.168	0.072	3.02167e-240	0	Sirpb1c
243	1.21883e-242	1.19028	0.553	0.505	3.78484e-238	0	Hspa5
244	3.37155e-242	1.29085	0.12	0.04	1.04697e-237	0	Rsad2
245	3.62101e-238	0.39386	0.851	0.758	1.12443e-233	0	Txn1
246	5.0375e-238	0.426764	0.106	0.032	1.56429e-233	0	Fnip2
247	8.27765e-237	0.558657	0.33	0.212	2.57046e-232	0	Mirt1
248	2.46124e-236	0.719275	0.5	0.363	7.64288e-232	0	Thbs1
249	6.88583e-236	0.576192	0.13	0.048	2.13826e-231	0	Ikbke
250	3.4651e-235	0.64082	0.286	0.179	1.07602e-230	0	Furin
251	2.31774e-234	0.610436	0.228	0.126	7.19727e-230	0	Lrrc25
252	1.13579e-232	0.979553	0.738	0.756	3.52697e-228	0	Klf2
253	2.08009e-231	0.417764	0.106	0.033	6.4593e-227	0	Bcl2a1d
254	1.73733e-228	0.503629	0.441	0.337	5.39494e-224	0	Fosl2
255	2.51623e-225	0.513467	0.234	0.133	7.81365e-221	0	Sgpl1
256	2.93948e-223	0.383579	0.129	0.048	9.12797e-219	0	Ccdc126
257	8.98183e-210	0.536092	0.269	0.171	2.78913e-205	0	Abr
258	1.83958e-206	0.519687	0.245	0.149	5.71245e-202	0	Alkbh5
259	1.54934e-203	0.559765	0.148	0.067	4.81117e-199	0	Arf2
260	7.81912e-202	0.454533	0.173	0.086	2.42807e-197	0	Klf10
261	2.16172e-201	0.626451	0.263	0.167	6.71279e-197	0	Csrnp1
262	1.14711e-200	0.435617	0.175	0.087	3.56212e-196	0	Spata13
263	6.07443e-199	0.535865	0.129	0.053	1.88629e-194	0	Gpr84
264	7.57824e-196	0.604716	0.415	0.326	2.35327e-191	0	Fbxl5
265	8.29612e-192	0.398706	0.177	0.09	2.5762e-187	0	Kdm3a
266	1.2469e-190	0.515651	0.176	0.092	3.87201e-186	0	Egln1
267	3.31821e-188	0.675802	0.452	0.363	1.0304e-183	0	Gadd45a
268	9.78347e-188	0.419439	0.625	0.601	3.03806e-183	0	Ypel3
269	2.34422e-184	0.465998	0.25	0.149	7.27952e-180	0	Trim30b
270	2.13476e-183	0.508669	0.249	0.156	6.62906e-179	0	Dedd2
271	6.75009e-183	0.552545	0.208	0.12	2.09611e-178	0	Ndrg1
272	7.87724e-183	0.398756	0.915	0.679	2.44612e-178	0	Fcer1g
273	8.15139e-183	0.388783	0.195	0.105	2.53125e-178	0	Tlr13
274	4.86666e-174	0.601991	0.138	0.063	1.51124e-169	0	Rtp4
275	2.0785e-173	0.562603	0.309	0.225	6.45438e-169	0	Snx10
276	2.11117e-172	0.560143	0.333	0.233	6.55581e-168	0	Fosb
277	7.55276e-170	0.805045	0.45	0.383	2.34536e-165	0	Ctsz
278	3.34873e-169	0.398799	0.247	0.154	1.03988e-164	0	Pdlim7
279	9.06465e-165	0.545277	0.304	0.219	2.81485e-160	0	Sema4d
280	1.89352e-163	0.655074	0.184	0.105	5.87995e-159	0	Pfkfb3
281	2.2138e-163	0.565268	0.262	0.175	6.87451e-159	0	Sgms2
282	2.7486e-161	1.55101	0.247	0.156	8.53524e-157	0	Wfdc17
283	4.88287e-159	0.425845	0.287	0.195	1.51628e-154	0	Iqsec1
284	1.0925e-157	0.460652	0.174	0.096	3.39254e-153	0	Zfp263
285	2.68025e-155	0.527473	0.456	0.405	8.32298e-151	0	Efhd2
286	3.2553e-153	0.52154	0.288	0.209	1.01087e-148	0	Plekho2
287	3.76427e-150	0.529135	0.747	0.595	1.16892e-145	0	Lgals3
288	3.54434e-149	0.415934	0.214	0.133	1.10062e-144	0	Jak2
289	1.85967e-148	0.485674	0.572	0.571	5.77484e-144	0	Ccnl1
290	8.19641e-148	0.614937	0.64	0.639	2.54523e-143	0	Cdk2ap2
291	3.91277e-146	0.424837	0.384	0.301	1.21503e-141	0	2310001H17Rik
292	1.38787e-144	0.566659	0.223	0.144	4.30975e-140	0	Cd68
293	1.69486e-140	0.599084	0.502	0.469	5.26305e-136	0	Cxcr4
294	7.05642e-140	0.464668	0.232	0.151	2.19123e-135	0	Ctsl
295	3.13295e-139	0.397951	0.192	0.117	9.72875e-135	0	Sertad1
296	3.54956e-139	0.50223	0.541	0.424	1.10224e-134	0	G0s2
297	2.24652e-138	0.403475	0.215	0.136	6.97613e-134	0	Il4ra
298	2.17759e-137	0.403124	0.173	0.101	6.76207e-133	0	Alcam
299	8.61047e-135	0.450627	0.128	0.064	2.67381e-130	0	Pmaip1
300	3.39385e-134	0.68002	0.316	0.259	1.05389e-129	0	Higd1a
301	9.95473e-134	0.390172	0.288	0.204	3.09124e-129	0	Dusp5
302	3.26917e-133	0.560249	0.264	0.188	1.01518e-128	0	Klhdc4
303	1.50511e-130	0.751984	0.188	0.113	4.67383e-126	0	Rgs1
304	3.1913e-130	0.521905	0.605	0.587	9.90994e-126	0	Sat1
305	2.68746e-129	0.576522	0.389	0.337	8.34537e-125	0	Slc3a2
306	5.53358e-129	0.46851	0.228	0.156	1.71834e-124	0	Tctex1d2
307	1.47673e-128	0.495116	0.25	0.177	4.58569e-124	0	Rnf19b
308	3.95334e-127	0.528172	0.317	0.244	1.22763e-122	0	Clec5a
309	3.05014e-125	0.571825	0.334	0.278	9.47162e-121	0	Adssl1
310	4.83195e-125	0.445823	0.532	0.524	1.50047e-120	0	Apbb1ip
311	3.25258e-124	0.500577	0.35	0.298	1.01002e-119	0	Sra1
312	5.15771e-124	0.400393	0.322	0.245	1.60162e-119	0	Lpcat2
313	1.96563e-123	0.468304	0.27	0.195	6.10388e-119	0	Rnf11
314	4.74305e-122	0.483847	0.338	0.275	1.47286e-117	0	Gng12
315	6.30002e-119	0.705887	0.35	0.304	1.95635e-114	0	Rnh1
316	1.28055e-118	0.530491	0.456	0.417	3.97648e-114	0	Samsn1
317	1.00892e-117	0.632836	0.258	0.188	3.133e-113	0	Gngt2
318	1.4626e-116	0.509287	0.368	0.313	4.54181e-112	0	Zfp292
319	5.75122e-113	0.412471	0.257	0.185	1.78593e-108	0	Por
320	4.16117e-111	0.49148	0.227	0.163	1.29217e-106	0	Fndc3a
321	3.07095e-106	0.543093	0.196	0.134	9.53621e-102	0	Hspa4l
322	7.47532e-103	0.38085	0.201	0.135	2.32131e-98	0	Slc25a37
323	4.38412e-100	0.416235	0.247	0.181	1.3614e-95	0	Tes
324	8.41462e-100	0.569369	0.291	0.241	2.61299e-95	0	P4hb
325	2.40712e-99	0.378313	0.485	0.464	7.47483e-95	0	Rhog
326	6.64977e-99	0.594666	0.259	0.199	2.06495e-94	0	Arid5b
327	1.08949e-96	1.20517	0.439	0.449	3.3832e-92	0	Esd
328	3.58222e-96	0.397968	0.152	0.096	1.11239e-91	0	Ubash3b
329	2.88936e-94	0.454594	0.395	0.329	8.97232e-90	0	Slfn1
330	1.51522e-93	0.477683	0.344	0.297	4.70522e-89	0	Cyth4
331	2.23751e-93	0.399243	0.155	0.098	6.94814e-89	0	Map3k8
332	5.36704e-92	0.449038	0.436	0.418	1.66663e-87	0	Hectd1
333	8.5979e-92	0.414568	0.208	0.141	2.66991e-87	0	Jaml
334	1.38378e-91	0.410325	0.234	0.175	4.29705e-87	0	Fem1c
335	2.42819e-90	0.477674	0.333	0.268	7.54027e-86	0	Tgfbi
336	1.1858e-89	0.413481	0.305	0.245	3.68227e-85	0	Klf7
337	3.91677e-88	0.439736	0.299	0.242	1.21628e-83	0	Nfkbid
338	4.07308e-87	0.384372	0.266	0.208	1.26481e-82	0	Stat6
339	1.9498e-85	0.420386	0.298	0.25	6.05473e-81	0	Lcp2
340	1.69151e-83	0.41242	0.264	0.206	5.25264e-79	0	Birc3
341	2.4507e-83	0.453571	0.193	0.136	7.61017e-79	0	Dgat2
342	8.36393e-83	0.43089	0.342	0.297	2.59725e-78	0	Kdm6b
343	7.69588e-82	0.471961	0.324	0.27	2.3898e-77	0	Igf1r
344	3.5613e-79	0.412556	0.519	0.522	1.10589e-74	0	1810058I24Rik
345	3.79722e-79	0.737059	0.378	0.35	1.17915e-74	0	Creg1
346	1.77061e-77	0.457081	0.469	0.469	5.49826e-73	0	Ddx3x
347	9.54508e-77	0.588693	0.22	0.174	2.96403e-72	0	Impa2
348	5.22812e-76	0.441698	0.588	0.627	1.62349e-71	0	Eif5
349	8.34081e-75	0.491674	0.318	0.282	2.59007e-70	0	Gna13
350	1.38559e-73	0.429972	0.33	0.281	4.30266e-69	0	Gm2a
351	1.69998e-73	0.529678	0.467	0.453	5.27895e-69	0	Lmnb1
352	5.55753e-73	0.388529	0.504	0.5	1.72578e-68	0	Selplg
353	3.77026e-71	0.900564	0.334	0.304	1.17078e-66	0	Ifrd1
354	1.75854e-70	0.486764	0.253	0.213	5.4608e-66	0	M6pr
355	9.40067e-70	0.388679	0.237	0.19	2.91919e-65	0	Map2k1
356	7.52782e-67	0.436203	0.283	0.24	2.33761e-62	0	Sbno2
357	2.32976e-65	0.480833	0.435	0.432	7.23461e-61	0	Lamp2
358	4.07731e-65	0.44839	0.308	0.28	1.26613e-60	0	Derl1
359	1.66229e-64	0.38524	0.412	0.382	5.16192e-60	0	Ndel1
360	3.85757e-64	0.38823	0.25	0.191	1.19789e-59	0	Fpr1
361	2.87431e-63	0.400527	0.201	0.153	8.92561e-59	0	Ddit3
362	2.15331e-61	0.455111	0.287	0.251	6.68666e-57	0	Mbnl2
363	5.42813e-61	0.515828	0.322	0.301	1.6856e-56	0	Atp6ap2
364	3.2499e-60	0.410676	0.24	0.199	1.00919e-55	0	Tmem38b
365	1.94511e-59	0.467193	0.3	0.268	6.04015e-55	0	Cflar
366	1.74429e-56	0.497262	0.477	0.489	5.41656e-52	0	Dennd4a
367	1.52724e-53	0.410641	0.335	0.308	4.74255e-49	0	App
368	1.27311e-51	0.512518	0.515	0.553	3.95338e-47	0	Atox1
369	5.61668e-51	0.415926	0.317	0.291	1.74415e-46	0	Npepps
370	7.18885e-51	0.738887	0.436	0.463	2.23235e-46	0	Ezr
371	1.76862e-48	0.422826	0.331	0.314	5.4921e-44	0	Spag9
372	4.01816e-47	0.390998	0.37	0.365	1.24776e-42	0	Rtn4
373	2.91503e-45	0.619934	0.093	0.147	9.05206e-41	0	Inhba
374	3.07858e-45	0.424791	0.209	0.175	9.5599e-41	0	Hk2
375	5.63982e-45	0.403735	0.269	0.241	1.75133e-40	0	Hif1a
376	1.58757e-44	0.390257	0.241	0.211	4.92989e-40	0	Dgkz
377	3.0175e-44	0.366468	0.368	0.357	9.37023e-40	0	Ptp4a1
378	1.29382e-43	0.372412	0.695	0.695	4.01771e-39	0	Fos
379	4.54586e-43	0.376526	0.279	0.258	1.41163e-38	0	Adprh
380	7.54021e-42	0.420808	0.131	0.095	2.34146e-37	0	Ifi204
381	1.31292e-41	0.410856	0.28	0.258	4.07702e-37	0	Kpna4
382	2.11333e-39	0.499062	0.476	0.462	6.56251e-35	0	Lst1
383	1.6376e-38	0.376201	0.319	0.303	5.08525e-34	0	Tgoln1
384	3.57942e-38	0.393799	0.293	0.276	1.11152e-33	0	Runx1
385	6.44438e-37	0.416773	0.231	0.208	2.00117e-32	0	Zmiz1
386	1.07238e-32	0.440745	0.502	0.529	3.33005e-28	0	Zfp36l2
387	4.64847e-30	0.464378	0.185	0.16	1.44349e-25	0	Hist1h4i
388	5.58023e-30	0.659748	0.293	0.267	1.73283e-25	0	Slfn4
389	1.9559e-29	0.380159	0.259	0.236	6.07366e-25	0	Pde4b
390	7.73591e-29	0.372385	0.201	0.177	2.40223e-24	0	Alas1
391	1.08603e-28	0.431206	0.226	0.204	3.37243e-24	0	Dnajb9
392	2.47356e-26	0.405338	0.183	0.159	7.68114e-22	0	Irak3
393	1.19728e-20	0.377219	0.136	0.115	3.71791e-16	0	Slc20a1
394	4.59935e-07	0.396225	0.102	0.127	0.0142824	0	Chka
395	1.93453e-06	0.475552	0.175	0.179	0.060073	0	Txnrd1
396	8.19871e-06	0.556791	0.258	0.274	0.254595	0	Mdm2
397	2.1461e-05	0.370441	0.309	0.328	0.666429	0	Cited2
398	2.15671e-05	0.478925	0.431	0.5	0.669724	0	Hsp90aa1
399	0.000370721	0.443466	0.247	0.267	1	0	Rilpl2
400	0.0049021	0.385384	0.21	0.226	1	0	Plgrkt
401	0	3.30087	0.99	0.2	0	1	Ltf
402	0	2.81627	0.998	0.41	0	1	Ngp
403	0	2.67671	0.998	0.351	0	1	Ifitm6
404	0	2.57951	0.998	0.427	0	1	Anxa1
405	0	2.57683	0.996	0.418	0	1	Camp
406	0	2.31319	0.942	0.176	0	1	Ly6g
407	0	2.19358	0.985	0.36	0	1	Cybb
408	0	2.17395	1	0.404	0	1	Wfdc21
409	0	2.11965	1	0.562	0	1	Lcn2
410	0	1.98675	0.99	0.207	0	1	Cd177
411	0	1.9458	0.981	0.218	0	1	Adpgk
412	0	1.92538	0.964	0.228	0	1	Chil3
413	0	1.91482	0.949	0.221	0	1	Syne1
414	0	1.87947	0.972	0.412	0	1	Aldh2
415	0	1.81854	1	0.905	0	1	S100a8
416	0	1.80974	1	0.944	0	1	S100a9
417	0	1.74303	0.979	0.326	0	1	Dstn
418	0	1.73661	1	0.621	0	1	Lyz2
419	0	1.72072	0.999	0.75	0	1	Arhgdib
420	0	1.71184	0.999	0.453	0	1	Pglyrp1
421	0	1.69387	0.806	0.265	0	1	Mmp8
422	0	1.67617	0.981	0.44	0	1	Tkt
423	0	1.66183	0.907	0.238	0	1	Serpinb1a
424	0	1.65503	0.848	0.207	0	1	Cpne3
425	0	1.57102	0.789	0.132	0	1	St3gal5
426	0	1.56568	0.892	0.255	0	1	Ltb4r1
427	0	1.53842	0.853	0.121	0	1	Itgb2l
428	0	1.52879	0.478	0.112	0	1	Zmpste24
429	0	1.50358	0.781	0.122	0	1	Cebpe
430	0	1.47478	0.949	0.323	0	1	Plbd1
431	0	1.40897	0.695	0.141	0	1	Lta4h
432	0	1.35401	0.923	0.281	0	1	Ckap4
433	0	1.33907	0.713	0.124	0	1	Golim4
434	0	1.321	0.998	0.811	0	1	Myl6
435	0	1.31899	0.999	0.773	0	1	Prdx5
436	0	1.30191	0.966	0.431	0	1	Itgam
437	0	1.29747	0.839	0.228	0	1	Anxa3
438	0	1.29263	0.998	0.848	0	1	Cyba
439	0	1.29056	0.688	0.135	0	1	Mgst2
440	0	1.27195	0.948	0.419	0	1	Mmp9
441	0	1.24959	0.974	0.469	0	1	Ncf1
442	0	1.2435	0.873	0.382	0	1	Scp2
443	0	1.24291	0.865	0.237	0	1	Clec4a2
444	0	1.23754	0.839	0.315	0	1	F630028O10Rik
445	0	1.23549	0.926	0.386	0	1	Flna
446	0	1.23224	0.901	0.288	0	1	Trem3
447	0	1.23149	0.91	0.226	0	1	Lrg1
448	0	1.21811	0.964	0.379	0	1	Mgst1
449	0	1.19283	0.841	0.2	0	1	Rflnb
450	0	1.17392	0.975	0.332	0	1	Ly6c2
451	0	1.13224	0.995	0.481	0	1	Hp
452	0	1.12956	0.81	0.307	0	1	Tecr
453	0	1.12597	0.833	0.278	0	1	Arrb2
454	0	1.117	0.956	0.421	0	1	Pygl
455	0	1.11453	0.827	0.246	0	1	Dgat1
456	0	1.10944	0.875	0.388	0	1	Mpc2
457	0	1.10664	0.642	0.108	0	1	B230208H11Rik
458	0	1.09294	0.798	0.272	0	1	Mettl9
459	0	1.08035	0.99	0.749	0	1	Rac2
460	0	1.07779	0.958	0.403	0	1	Mcemp1
461	0	1.06026	0.989	0.948	0	1	Gm42418
462	0	1.05973	0.888	0.382	0	1	Cnn2
463	0	1.05569	0.829	0.317	0	1	Degs1
464	0	1.05517	0.831	0.316	0	1	Pirb
465	0	1.04715	1	0.989	0	1	Tmsb4x
466	0	1.04362	0.888	0.414	0	1	Lamtor4
467	0	1.04062	0.976	0.663	0	1	Actr3
468	0	1.04021	0.349	0.045	0	1	Orm1
469	0	1.03674	0.808	0.264	0	1	Pnkp
470	0	1.02927	0.673	0.129	0	1	Mapk13
471	0	1.02634	0.791	0.219	0	1	Fpr2
472	0	1.02512	0.489	0.076	0	1	Krt83
473	0	1.02125	0.897	0.468	0	1	Sri
474	0	1.01765	0.802	0.303	0	1	Lims1
475	0	1.01692	0.915	0.354	0	1	Dhrs7
476	0	1.00465	0.591	0.123	0	1	Nhsl2
477	0	1.00121	0.998	0.923	0	1	Pfn1
478	0	1.00024	0.901	0.281	0	1	AA467197
479	0	0.988238	0.812	0.21	0	1	Chil1
480	0	0.966952	0.754	0.234	0	1	Clec12a
481	0	0.966844	0.636	0.157	0	1	G6pdx
482	0	0.958727	0.821	0.323	0	1	Glrx
483	0	0.947187	0.846	0.339	0	1	C3
484	0	0.943563	1	0.986	0	1	Actb
485	0	0.934927	0.992	0.755	0	1	Sem1
486	0	0.934072	0.735	0.258	0	1	Cyb5r4
487	0	0.929856	0.574	0.137	0	1	Agpat2
488	0	0.928779	0.97	0.676	0	1	Arpc5
489	0	0.923382	0.486	0.096	0	1	Plscr1
490	0	0.917375	0.607	0.15	0	1	Ceacam1
491	0	0.913136	0.922	0.462	0	1	Itgb2
492	0	0.900111	0.651	0.209	0	1	Rbfa
493	0	0.899944	0.898	0.485	0	1	Ncf4
494	0	0.898688	0.588	0.163	0	1	Ncoa4
495	0	0.894243	0.484	0.058	0	1	1700047M11Rik
496	0	0.885466	0.689	0.168	0	1	Padi4
497	0	0.883253	0.994	0.617	0	1	Alox5ap
498	0	0.878959	0.962	0.591	0	1	Vasp
499	0	0.87833	0.888	0.382	0	1	Plaur
500	0	0.878235	0.64	0.147	0	1	Mrgpra2b
501	0	0.872496	0.522	0.098	0	1	Ceacam10
502	0	0.869186	0.647	0.184	0	1	Tcp11l2
503	0	0.868038	0.6	0.161	0	1	Ppm1m
504	0	0.866533	0.435	0.058	0	1	Ly75
505	0	0.863241	0.624	0.159	0	1	Hsd11b1
506	0	0.854722	0.954	0.602	0	1	Cotl1
507	0	0.851958	0.718	0.262	0	1	Atxn10
508	0	0.848501	0.998	0.862	0	1	Cd52
509	0	0.845541	0.89	0.517	0	1	Tln1
510	0	0.843227	0.505	0.079	0	1	Fmo5
511	0	0.842395	0.544	0.142	0	1	Vcl
512	0	0.839905	0.383	0.045	0	1	Abca13
513	0	0.833897	0.939	0.576	0	1	Myh9
514	0	0.828681	0.828	0.351	0	1	R3hdm4
515	0	0.825011	0.449	0.07	0	1	Trp53inp2
516	0	0.823525	0.784	0.267	0	1	Actn1
517	0	0.819864	0.513	0.107	0	1	Megf9
518	0	0.819198	0.727	0.293	0	1	Cyfip2
519	0	0.817189	0.995	0.842	0	1	Coro1a
520	0	0.808674	0.577	0.14	0	1	Rab3d
521	0	0.80469	0.955	0.59	0	1	Gpi1
522	0	0.803543	0.561	0.2	0	1	Acsl1
523	0	0.800595	0.978	0.694	0	1	Gmfg
524	0	0.800237	0.54	0.134	0	1	Abhd5
525	0	0.790981	0.319	0.055	0	1	Acvrl1
526	0	0.788874	0.589	0.148	0	1	6430548M08Rik
527	0	0.786406	0.907	0.525	0	1	Gpsm3
528	0	0.786299	0.863	0.406	0	1	Pgd
529	0	0.786039	0.995	0.798	0	1	Itm2b
530	0	0.778326	0.848	0.437	0	1	Capg
531	0	0.777673	0.719	0.324	0	1	Cdk11b
532	0	0.776138	0.423	0.064	0	1	Lbp
533	0	0.774154	0.996	0.893	0	1	Sh3bgrl3
534	0	0.771985	0.718	0.263	0	1	Msra
535	0	0.77015	0.988	0.816	0	1	Arpc2
536	0	0.76761	0.891	0.434	0	1	Vsir
537	0	0.767442	0.867	0.367	0	1	Hmgn2
538	0	0.76554	0.993	0.744	0	1	Lcp1
539	0	0.760365	0.979	0.753	0	1	Ostf1
540	0	0.758194	0.768	0.39	0	1	Ywhab
541	0	0.758024	0.591	0.179	0	1	Aldh3b1
542	0	0.756138	0.835	0.462	0	1	Ndufb7
543	0	0.754059	0.708	0.322	0	1	Wdr1
544	0	0.753654	0.464	0.082	0	1	Crispld2
545	0	0.751332	0.628	0.192	0	1	Hk3
546	0	0.746964	0.422	0.057	0	1	4930438A08Rik
547	0	0.746007	0.725	0.337	0	1	Hipk1
548	0	0.742549	0.982	0.813	0	1	Arpc3
549	0	0.74047	0.985	0.795	0	1	Arpc1b
550	0	0.740075	0.683	0.309	0	1	Txndc17
551	0	0.739055	0.803	0.351	0	1	Cebpd
552	0	0.738405	0.857	0.468	0	1	1110008F13Rik
553	0	0.736238	0.627	0.271	0	1	Arfgef1
554	0	0.735308	0.656	0.25	0	1	Sp140
555	0	0.73367	0.615	0.242	0	1	Nin
556	0	0.733113	0.995	0.913	0	1	Actg1
557	0	0.729504	0.361	0.045	0	1	Olfml2b
558	0	0.72854	0.935	0.514	0	1	Ncf2
559	0	0.726409	0.595	0.182	0	1	Sqor
560	0	0.726005	0.998	0.797	0	1	S100a11
561	0	0.724197	0.487	0.124	0	1	Flot2
562	0	0.723395	0.422	0.071	0	1	Gca
563	0	0.718689	0.602	0.171	0	1	Pbx1
564	0	0.71576	0.801	0.443	0	1	Abracl
565	0	0.71253	0.767	0.352	0	1	Ptpre
566	0	0.710551	0.802	0.42	0	1	Ccnd3
567	0	0.708704	0.83	0.46	0	1	Cap1
568	0	0.705182	0.518	0.133	0	1	Lrrk2
569	0	0.704625	0.539	0.189	0	1	Rsu1
570	0	0.704383	0.757	0.351	0	1	Thbs1
571	0	0.70396	0.554	0.174	0	1	Triobp
572	0	0.703486	0.644	0.259	0	1	Sun2
573	0	0.702977	0.606	0.168	0	1	Alox5
574	0	0.695398	0.372	0.057	0	1	Rhou
575	0	0.69389	0.479	0.107	0	1	Pram1
576	0	0.692468	0.696	0.285	0	1	Anxa11
577	0	0.691246	0.534	0.152	0	1	Vamp5
578	0	0.690636	0.583	0.215	0	1	Ethe1
579	0	0.689351	0.654	0.277	0	1	Twf2
580	0	0.686324	0.411	0.092	0	1	Plxnc1
581	0	0.684738	0.772	0.417	0	1	Ppp2r5a
582	0	0.677198	0.637	0.27	0	1	Samd9l
583	0	0.677112	0.329	0.051	0	1	Tmem216
584	0	0.675887	0.302	0.06	0	1	Lmo1
585	0	0.672245	0.744	0.342	0	1	Igsf6
586	0	0.669019	0.769	0.339	0	1	Hcst
587	0	0.666335	0.75	0.341	0	1	Lasp1
588	0	0.665432	0.998	0.716	0	1	Fcer1g
589	0	0.665408	0.988	0.851	0	1	Serf2
590	0	0.663254	0.556	0.256	0	1	Cops9
591	0	0.661816	0.428	0.107	0	1	Slc25a24
592	0	0.661798	0.655	0.249	0	1	Glipr2
593	0	0.660902	0.871	0.395	0	1	G0s2
594	0	0.652739	0.763	0.297	0	1	Adam8
595	0	0.651622	0.553	0.16	0	1	Pilrb2
596	0	0.647171	0.407	0.08	0	1	Cep19
597	0	0.647081	0.75	0.406	0	1	Ppp1r12a
598	0	0.645781	0.905	0.625	0	1	Tpm3
599	0	0.643643	0.407	0.061	0	1	Scrg1
600	0	0.642614	0.399	0.088	0	1	Tbc1d8
601	0	0.641144	0.52	0.16	0	1	Xdh
602	0	0.635935	0.554	0.185	0	1	Nfe2
603	0	0.634069	0.481	0.151	0	1	Rgs18
604	0	0.627268	0.707	0.344	0	1	Aprt
605	0	0.624979	0.617	0.245	0	1	Svil
606	0	0.624829	0.459	0.15	0	1	Gyg
607	0	0.624421	0.988	0.823	0	1	Gnai2
608	0	0.620434	0.888	0.378	0	1	Cd63
609	0	0.618844	0.657	0.332	0	1	Phf20l1
610	0	0.617943	0.614	0.246	0	1	Flot1
611	0	0.616564	0.534	0.185	0	1	Rinl
612	0	0.616271	0.678	0.311	0	1	Nadk
613	0	0.615692	0.641	0.337	0	1	Ndufa1
614	0	0.615024	0.816	0.505	0	1	Ndufa13
615	0	0.610333	0.847	0.506	0	1	Limd2
616	0	0.609484	0.113	0.007	0	1	Krt81
617	0	0.608432	0.69	0.347	0	1	Ppp3ca
618	0	0.606733	0.324	0.055	0	1	Acpp
619	0	0.604539	0.343	0.089	0	1	Cdadc1
620	0	0.602518	0.812	0.514	0	1	Myl12a
621	0	0.602149	0.552	0.175	0	1	Cpne2
622	0	0.599858	0.718	0.382	0	1	Capza1
623	0	0.599529	0.617	0.294	0	1	S100a13
624	0	0.595352	0.579	0.264	0	1	Larp4b
625	0	0.594124	0.62	0.266	0	1	Unc119
626	0	0.592293	0.883	0.503	0	1	Prr13
627	0	0.592257	0.716	0.39	0	1	Mdh2
628	0	0.590518	0.832	0.534	0	1	Actr2
629	0	0.589613	0.521	0.222	0	1	Ak2
630	0	0.589544	0.402	0.091	0	1	Bmx
631	0	0.588058	0.406	0.185	0	1	Lars2
632	0	0.587826	0.388	0.113	0	1	Phactr2
633	0	0.58755	0.774	0.363	0	1	Nfam1
634	0	0.585734	0.685	0.306	0	1	Myo1f
635	0	0.5824	0.397	0.135	0	1	Myo5a
636	0	0.580801	0.622	0.282	0	1	Mapk3
637	0	0.580378	0.824	0.52	0	1	Fis1
638	0	0.579657	0.712	0.272	0	1	Pilra
639	0	0.575989	0.774	0.471	0	1	Tsc22d4
640	0	0.573277	0.476	0.183	0	1	Nfu1
641	0	0.573065	0.478	0.18	0	1	Pnpla8
642	0	0.571984	0.895	0.638	0	1	Gnb2
643	0	0.569898	0.826	0.439	0	1	Sorl1
644	0	0.567147	0.523	0.238	0	1	Rnf10
645	0	0.567015	0.852	0.541	0	1	Prdx6
646	0	0.564168	0.672	0.312	0	1	Lmo4
647	0	0.561419	0.679	0.398	0	1	Rock1
648	0	0.561097	0.649	0.354	0	1	Arpc4
649	0	0.559483	0.465	0.156	0	1	Tcn2
650	0	0.559092	0.315	0.054	0	1	Dach1
651	0	0.558148	0.73	0.382	0	1	Lbr
652	0	0.556507	0.363	0.066	0	1	Tmem40
653	0	0.551355	0.977	0.846	0	1	Cfl1
654	0	0.55092	0.598	0.238	0	1	Abtb1
655	0	0.547273	0.373	0.115	0	1	Map1lc3a
656	0	0.545024	0.552	0.269	0	1	Dock8
657	0	0.544908	0.457	0.192	0	1	Pdzd8
658	0	0.544213	0.913	0.579	0	1	Spi1
659	0	0.540511	0.538	0.186	0	1	Il18rap
660	0	0.540196	0.974	0.812	0	1	Calm1
661	0	0.537732	0.935	0.724	0	1	Myl12b
662	0	0.537202	0.744	0.322	0	1	Cd33
663	0	0.536526	0.535	0.224	0	1	Rasa2
664	0	0.536395	0.315	0.058	0	1	Ano10
665	0	0.534291	0.657	0.355	0	1	Tnrc6b
666	0	0.534104	0.45	0.175	0	1	Rps6ka1
667	0	0.533944	0.379	0.133	0	1	Lpgat1
668	0	0.531714	0.954	0.461	0	1	Ifitm3
669	0	0.531253	0.409	0.14	0	1	Fam241a
670	0	0.531058	0.54	0.211	0	1	Apobr
671	0	0.52986	0.485	0.155	0	1	Pi16
672	0	0.529199	0.64	0.307	0	1	Plp2
673	0	0.528814	0.313	0.053	0	1	Tst
674	0	0.528253	0.252	0.066	0	1	Fcnb
675	0	0.525386	0.502	0.213	0	1	Stxbp2
676	0	0.525317	0.246	0.035	0	1	Stk39
677	0	0.524084	0.281	0.054	0	1	Ncam1
678	0	0.52403	0.561	0.254	0	1	Add3
679	0	0.523989	0.528	0.222	0	1	Stap1
680	0	0.523966	0.486	0.181	0	1	Fgd4
681	0	0.523181	0.263	0.042	0	1	Ffar2
682	0	0.522638	0.666	0.325	0	1	AB124611
683	0	0.519646	0.349	0.089	0	1	Rogdi
684	0	0.518992	0.897	0.592	0	1	Tspo
685	0	0.517629	0.424	0.15	0	1	Milr1
686	0	0.517098	0.979	0.69	0	1	Taldo1
687	0	0.515979	0.968	0.799	0	1	Cdc42
688	0	0.515823	0.274	0.046	0	1	Ear2
689	0	0.515677	0.361	0.127	0	1	Ranbp9
690	0	0.515499	0.546	0.286	0	1	Ndufv3
691	0	0.514633	0.376	0.143	0	1	Stim1
692	0	0.513914	0.772	0.423	0	1	Atp6v1e1
693	0	0.51377	0.295	0.051	0	1	Tnfsf13b
694	0	0.511714	0.742	0.454	0	1	Rab2a
695	0	0.511137	0.358	0.112	0	1	Agtrap
696	0	0.510956	0.271	0.039	0	1	Slco4c1
697	0	0.51033	0.628	0.29	0	1	Hck
698	0	0.509254	0.381	0.111	0	1	F5
699	0	0.508697	0.404	0.119	0	1	Ipcef1
700	0	0.505958	0.651	0.214	0	1	Slfn4
701	0	0.505184	0.716	0.388	0	1	Csf2ra
702	0	0.502611	0.355	0.102	0	1	Ccdc125
703	0	0.50256	0.309	0.085	0	1	Sort1
704	0	0.502521	0.322	0.058	0	1	Tinagl1
705	0	0.501114	0.313	0.068	0	1	Wipi1
706	0	0.50085	0.556	0.263	0	1	Cklf
707	0	0.499179	0.402	0.143	0	1	Tfdp1
708	0	0.497533	0.354	0.099	0	1	Qsox1
709	0	0.496986	0.922	0.686	0	1	S100a6
710	0	0.496648	0.815	0.535	0	1	Ppp1ca
711	0	0.495563	0.701	0.402	0	1	Hcls1
712	0	0.494594	0.825	0.557	0	1	Capzb
713	0	0.490937	0.405	0.155	0	1	Tmx4
714	0	0.488387	0.408	0.149	0	1	Zdhhc3
715	0	0.488314	0.429	0.169	0	1	Arl2bp
716	0	0.486742	0.238	0.017	0	1	Chil5
717	0	0.485905	0.59	0.327	0	1	Ppp1cb
718	0	0.485475	0.283	0.067	0	1	Pik3cb
719	0	0.485246	0.509	0.184	0	1	Rasgrp4
720	0	0.482307	0.647	0.322	0	1	Ogfrl1
721	0	0.482226	0.416	0.125	0	1	Tmem154
722	0	0.481864	0.46	0.19	0	1	Cd81
723	0	0.480839	0.578	0.309	0	1	Stk38
724	0	0.479893	0.57	0.299	0	1	Rnaseh2c
725	0	0.478822	0.59	0.285	0	1	Fes
726	0	0.478707	0.484	0.222	0	1	4932438A13Rik
727	0	0.477454	0.658	0.356	0	1	Rnf130
728	0	0.476699	0.533	0.278	0	1	Fermt3
729	0	0.4745	0.215	0.019	0	1	Tex15
730	0	0.474392	0.736	0.45	0	1	Smim14
731	0	0.473678	0.467	0.218	0	1	Ech1
732	0	0.47229	0.469	0.229	0	1	Hook3
733	0	0.471349	0.385	0.12	0	1	Gsdme
734	0	0.47009	0.285	0.072	0	1	Fmnl2
735	0	0.46835	0.543	0.278	0	1	Rapgef6
736	0	0.467077	0.571	0.278	0	1	Max
737	0	0.466457	0.432	0.202	0	1	Dlst
738	0	0.465732	0.382	0.176	0	1	Ifi27
739	0	0.465194	0.494	0.237	0	1	Ccdc88c
740	0	0.46495	0.742	0.371	0	1	Tmcc1
741	0	0.464493	0.449	0.187	0	1	Arid3a
742	0	0.464323	0.987	0.589	0	1	Lgals3
743	0	0.462968	0.406	0.123	0	1	Slc27a4
744	0	0.462784	0.346	0.144	0	1	Agps
745	0	0.460868	0.744	0.404	0	1	Zyx
746	0	0.459984	0.606	0.296	0	1	Rab6a
747	0	0.459933	0.21	0.014	0	1	F730016J06Rik
748	0	0.459544	0.342	0.099	0	1	Adgrg3
749	0	0.458999	0.611	0.321	0	1	Rcsd1
750	0	0.458838	0.346	0.105	0	1	Mctp1
751	0	0.458069	0.32	0.067	0	1	Ankrd22
752	0	0.457862	0.558	0.317	0	1	Pdcd6
753	0	0.456174	0.469	0.159	0	1	B430306N03Rik
754	0	0.455822	0.335	0.09	0	1	Dgkh
755	0	0.454984	0.808	0.539	0	1	Atp5f1
756	0	0.454331	0.827	0.439	0	1	Gsn
757	0	0.454239	0.433	0.185	0	1	Atp8b4
758	0	0.454095	0.454	0.2	0	1	Mfsd14b
759	0	0.453045	0.81	0.386	0	1	Gda
760	0	0.451389	0.488	0.198	0	1	Cfp
761	0	0.449984	0.546	0.234	0	1	Fam129a
762	0	0.449664	0.862	0.584	0	1	Atp5h
763	0	0.448745	0.325	0.114	0	1	Mcee
764	0	0.448551	0.304	0.091	0	1	Plcb2
765	0	0.447613	0.465	0.228	0	1	Pcmt1
766	0	0.447356	0.673	0.412	0	1	Vdac2
767	0	0.446605	0.596	0.237	0	1	Tuba4a
768	0	0.446425	0.591	0.327	0	1	Cbl
769	0	0.445578	0.543	0.256	0	1	Mafg
770	0	0.445343	0.621	0.354	0	1	Sp100
771	0	0.4447	0.525	0.268	0	1	Kmt5a
772	0	0.444107	0.383	0.169	0	1	Brd3
773	0	0.44374	0.584	0.334	0	1	Wdr26
774	0	0.443466	0.288	0.084	0	1	Zfhx3
775	0	0.443409	0.568	0.279	0	1	Ripor2
776	0	0.442722	0.367	0.13	0	1	S1pr4
777	0	0.441731	0.463	0.165	0	1	Rnf144a
778	0	0.44124	0.399	0.158	0	1	Atp2c1
779	0	0.441128	0.929	0.494	0	1	Mxd1
780	0	0.440563	0.55	0.301	0	1	Dbnl
781	0	0.438119	0.863	0.532	0	1	Emp3
782	0	0.437529	0.581	0.313	0	1	Rtn3
783	0	0.437525	0.806	0.408	0	1	Lilr4b
784	0	0.436302	0.299	0.084	0	1	Nxn
785	0	0.436212	0.558	0.289	0	1	Riok3
786	0	0.435952	0.281	0.08	0	1	Gdpd3
787	0	0.435478	0.498	0.253	0	1	Grk6
788	0	0.435477	0.296	0.08	0	1	Agl
789	0	0.435412	0.49	0.26	0	1	Ndufs4
790	0	0.434642	0.217	0.035	0	1	Tnnt1
791	0	0.432394	0.95	0.765	0	1	Iqgap1
792	0	0.432064	0.433	0.189	0	1	Gmip
793	0	0.431357	0.728	0.285	0	1	Slc2a3
794	0	0.431294	0.368	0.131	0	1	Rab27a
795	0	0.431049	0.955	0.563	0	1	Gsr
796	0	0.429903	0.547	0.262	0	1	Ap3s1
797	0	0.427497	0.562	0.324	0	1	Ap2s1
798	0	0.427408	0.312	0.101	0	1	Rab28
799	0	0.426761	0.437	0.079	0	1	Inhba
800	1.37206e-192	1.99313	0.109	0.031	4.26066e-188	1	Olfm4
801	0	2.92133	0.999	0.495	0	2	Retnlg
802	0	1.98	0.988	0.686	0	2	S100a6
803	0	1.8084	0.973	0.262	0	2	Mmp8
804	0	1.67774	0.999	0.803	0	2	S100a11
805	0	1.63445	0.82	0.295	0	2	Ccl6
806	0	1.56345	0.994	0.43	0	2	Mmp9
807	0	1.46226	0.93	0.509	0	2	Prr13
808	0	1.44464	0.357	0.152	0	2	Stfa2l1
809	0	1.44066	0.896	0.39	0	2	Gda
810	0	1.33791	0.807	0.375	0	2	Tmcc1
811	0	1.29135	0.987	0.698	0	2	Taldo1
812	0	1.26475	0.895	0.333	0	2	Cxcr2
813	0	1.26169	1	0.908	0	2	S100a8
814	0	1.2442	0.672	0.2	0	2	Hacd4
815	0	1.23728	0.799	0.37	0	2	R3hdm4
816	0	1.2314	1	0.946	0	2	S100a9
817	0	1.22876	0.81	0.306	0	2	Adam8
818	0	1.22639	0.858	0.411	0	2	Mgst1
819	0	1.22195	0.993	0.471	0	2	Pglyrp1
820	0	1.19559	0.85	0.381	0	2	Dhrs7
821	0	1.1783	0.97	0.573	0	2	Gsr
822	0	1.17165	0.906	0.428	0	2	Mcemp1
823	0	1.14984	0.886	0.547	0	2	Mrpl33
824	0	1.1457	0.702	0.236	0	2	Timp2
825	0	1.11826	0.872	0.411	0	2	G0s2
826	0	1.11459	0.907	0.531	0	2	Ncf2
827	0	1.1055	0.501	0.115	0	2	Ceacam10
828	0	1.1049	0.993	0.694	0	2	Msrb1
829	0	1.09328	0.895	0.446	0	2	Pygl
830	0	1.05871	0.946	0.507	0	2	Mxd1
831	0	1.04218	0.588	0.198	0	2	Padi4
832	0	1.04021	0.74	0.336	0	2	Cd33
833	0	1.0359	0.987	0.753	0	2	Lcp1
834	0	1.02204	0.684	0.318	0	2	Cd84
835	0	1.00795	0.999	0.866	0	2	Cd52
836	0	1.00601	0.718	0.369	0	2	Sell
837	0	0.995462	0.689	0.296	0	2	Actn1
838	0	0.995112	1	0.99	0	2	Tmsb4x
839	0	0.984563	0.433	0.129	0	2	Jaml
840	0	0.975547	0.725	0.3	0	2	Slc2a3
841	0	0.971497	0.797	0.395	0	2	Emb
842	0	0.96491	0.494	0.16	0	2	Rdh12
843	0	0.961959	0.873	0.597	0	2	Myh9
844	0	0.952761	0.785	0.43	0	2	Pgd
845	0	0.949186	0.98	0.5	0	2	Hp
846	0	0.933979	0.587	0.251	0	2	Abtb1
847	0	0.931288	0.913	0.61	0	2	Lsp1
848	0	0.923468	0.652	0.245	0	2	Rflnb
849	0	0.921427	0.998	0.77	0	2	Tyrobp
850	0	0.9205	0.986	0.764	0	2	Txn1
851	0	0.919783	0.984	0.425	0	2	Wfdc21
852	0	0.919696	0.475	0.179	0	2	Mtus1
853	0	0.902002	0.921	0.643	0	2	Stk17b
854	0	0.901717	0.627	0.29	0	2	Dgat1
855	0	0.885928	0.577	0.303	0	2	Srpk2
856	0	0.884459	0.672	0.366	0	2	Hcst
857	0	0.884107	0.476	0.173	0	2	Rnf144a
858	0	0.88236	0.753	0.272	0	2	Adpgk
859	0	0.875306	0.442	0.146	0	2	Cd300lb
860	0	0.873671	0.393	0.103	0	2	Bmx
861	0	0.871031	0.941	0.621	0	2	Anxa2
862	0	0.870021	0.985	0.806	0	2	Itm2b
863	0	0.868002	0.657	0.293	0	2	Pilra
864	0	0.866549	0.729	0.411	0	2	Nudt4
865	0	0.866053	1	0.987	0	2	Actb
866	0	0.860299	0.408	0.106	0	2	Trpm2
867	0	0.857929	0.555	0.265	0	2	Svil
868	0	0.857084	0.949	0.707	0	2	Gmfg
869	0	0.846209	0.755	0.456	0	2	Lyst
870	0	0.842153	0.618	0.26	0	2	Fpr2
871	0	0.841574	0.497	0.198	0	2	Pbx1
872	0	0.836356	0.902	0.694	0	2	Arpc5
873	0	0.83568	0.784	0.457	0	2	Sorl1
874	0	0.83386	0.588	0.265	0	2	Stx11
875	0	0.833601	0.989	0.916	0	2	Actg1
876	0	0.833555	0.349	0.076	0	2	Dhrs9
877	0	0.831987	0.954	0.768	0	2	Sem1
878	0	0.831431	0.618	0.34	0	2	Kdm7a
879	0	0.82801	0.455	0.169	0	2	Pi16
880	0	0.825773	0.745	0.416	0	2	Cnn2
881	0	0.816415	0.426	0.157	0	2	Lrrk2
882	0	0.807554	0.508	0.173	0	2	Fpr1
883	0	0.805363	0.702	0.42	0	2	Zyx
884	0	0.801288	0.815	0.549	0	2	Gpsm3
885	0	0.798662	0.979	0.546	0	2	Slpi
886	0	0.796254	0.529	0.246	0	2	Fam129a
887	0	0.790046	0.747	0.495	0	2	1110008F13Rik
888	0	0.78966	0.631	0.401	0	2	Kctd12
889	0	0.788275	0.986	0.849	0	2	Coro1a
890	0	0.783236	0.447	0.196	0	2	Fgd4
891	0	0.780729	0.772	0.464	0	2	Vsir
892	0	0.78035	0.613	0.306	0	2	Pnkp
893	0	0.777002	0.696	0.387	0	2	Nfam1
894	0	0.773255	0.467	0.208	0	2	Nfe2
895	0	0.772684	0.536	0.292	0	2	Max
896	0	0.769425	0.481	0.232	0	2	Glipr1
897	0	0.769226	0.975	0.632	0	2	Alox5ap
898	0	0.767298	0.649	0.404	0	2	Lbr
899	0	0.765819	0.91	0.539	0	2	Grina
900	0	0.763851	0.425	0.184	0	2	Xdh
901	0	0.762462	0.556	0.33	0	2	Fbxl5
902	0	0.760779	0.755	0.404	0	2	Slc16a3
903	0	0.759851	0.742	0.264	0	2	Cd177
904	0	0.75868	0.927	0.774	0	2	Iqgap1
905	0	0.754524	0.625	0.363	0	2	Ndel1
906	0	0.749435	0.483	0.245	0	2	Rassf3
907	0	0.748901	0.572	0.314	0	2	Anxa11
908	0	0.748134	0.451	0.202	0	2	Rasgrp4
909	0	0.743595	0.562	0.298	0	2	Msra
910	0	0.74063	0.936	0.75	0	2	Ptprc
911	0	0.740515	0.95	0.954	0	2	Gm42418
912	0	0.739048	0.304	0.083	0	2	9830107B12Rik
913	0	0.738302	0.785	0.495	0	2	Itgb2
914	0	0.737977	0.582	0.332	0	2	Myo1f
915	0	0.737092	0.516	0.27	0	2	Cmtm6
916	0	0.736714	0.862	0.422	0	2	Hdc
917	0	0.734717	0.528	0.3	0	2	Rin3
918	0	0.730951	0.404	0.157	0	2	Ccpg1
919	0	0.73012	0.635	0.315	0	2	Slfn1
920	0	0.73002	0.833	0.651	0	2	Atp6v1g1
921	0	0.727078	0.427	0.18	0	2	Cpd
922	0	0.726771	0.439	0.181	0	2	6430548M08Rik
923	0	0.725464	0.53	0.301	0	2	Atxn10
924	0	0.722315	0.465	0.2	0	2	Alox5
925	0	0.719597	0.955	0.761	0	2	Rac2
926	0	0.718025	0.68	0.381	0	2	Cebpd
927	0	0.716089	0.577	0.368	0	2	Hipk1
928	0	0.715182	0.601	0.408	0	2	Capza1
929	0	0.714992	0.682	0.333	0	2	Ckap4
930	0	0.714362	0.376	0.152	0	2	Mindy1
931	0	0.714068	0.406	0.176	0	2	Rab3d
932	0	0.713749	0.6	0.362	0	2	Degs1
933	0	0.713338	0.654	0.442	0	2	Pten
934	0	0.712988	0.884	0.737	0	2	Myl12b
935	0	0.712877	0.701	0.489	0	2	Cap1
936	0	0.708322	0.82	0.505	0	2	Ncf1
937	0	0.706365	0.964	0.832	0	2	Gnai2
938	0	0.70548	0.778	0.222	0	2	Ly6g
939	0	0.694323	0.433	0.164	0	2	Cd300ld
940	0	0.693659	0.573	0.348	0	2	AB124611
941	0	0.689881	0.422	0.151	0	2	Trim30b
942	0	0.688492	0.696	0.501	0	2	Zcchc6
943	0	0.68567	0.865	0.727	0	2	Map1lc3b
944	0	0.683392	0.313	0.084	0	2	Scrg1
945	0	0.679498	0.704	0.432	0	2	Flna
946	0	0.671769	0.731	0.43	0	2	Lilr4b
947	0	0.671268	0.741	0.531	0	2	Limd2
948	0	0.669858	0.392	0.159	0	2	H2-Q10
949	0	0.667951	0.782	0.512	0	2	Samhd1
950	0	0.665144	0.455	0.186	0	2	Mrgpra2b
951	0	0.662789	0.783	0.471	0	2	Itgam
952	0	0.659382	0.35	0.141	0	2	Tmem71
953	0	0.659112	0.364	0.141	0	2	Tmem154
954	0	0.657602	0.4	0.178	0	2	B430306N03Rik
955	0	0.656093	0.657	0.436	0	2	Adipor1
956	0	0.653209	0.838	0.599	0	2	Spi1
957	0	0.650015	0.709	0.437	0	2	Fcgr3
958	0	0.646538	0.23	0.051	0	2	Ddx60
959	0	0.644697	0.636	0.357	0	2	Pirb
960	0	0.641141	0.636	0.284	0	2	Syne1
961	0	0.634116	0.43	0.216	0	2	Sqor
962	0	0.634009	0.781	0.377	0	2	Ly6c2
963	0	0.633634	0.685	0.439	0	2	Lst1
964	0	0.631535	0.283	0.098	0	2	1700047M11Rik
965	0	0.623208	0.368	0.156	0	2	Ppp1r3b
966	0	0.619115	0.593	0.257	0	2	Chil1
967	0	0.617327	0.315	0.114	0	2	Crispld2
968	0	0.616146	0.364	0.162	0	2	Pira2
969	0	0.614467	0.548	0.34	0	2	Nadk
970	0	0.6104	0.603	0.386	0	2	Ptpre
971	0	0.608897	0.582	0.293	0	2	Clec4a2
972	0	0.605627	0.719	0.396	0	2	Trem1
973	0	0.603186	0.226	0.042	0	2	Gpr27
974	0	0.60269	0.273	0.084	0	2	A530064D06Rik
975	0	0.602022	0.899	0.384	0	2	Ifitm6
976	0	0.602	0.674	0.479	0	2	Selplg
977	0	0.6008	0.65	0.37	0	2	C5ar1
978	0	0.597148	0.618	0.365	0	2	Glrx
979	0	0.596524	0.851	0.626	0	2	Cotl1
980	0	0.594369	0.332	0.103	0	2	Il1f9
981	0	0.594068	0.291	0.11	0	2	Klra2
982	0	0.591156	0.247	0.074	0	2	Asb7
983	0	0.586874	0.802	0.568	0	2	Slfn2
984	0	0.572296	0.951	0.806	0	2	Arpc1b
985	0	0.569063	0.682	0.336	0	2	Trem3
986	0	0.560344	0.947	0.827	0	2	Arpc2
987	0	0.556249	0.652	0.377	0	2	Thbs1
988	0	0.553078	0.394	0.182	0	2	Mapk13
989	0	0.552898	0.846	0.618	0	2	Vasp
990	0	0.54285	0.895	0.728	0	2	Btg2
991	0	0.536696	0.947	0.86	0	2	Serf2
992	0	0.536133	0.932	0.825	0	2	Arpc3
993	0	0.536085	0.835	0.476	0	2	Tkt
994	0	0.535414	0.986	0.921	0	2	H2-D1
995	0	0.534214	0.685	0.479	0	2	Litaf
996	0	0.533988	0.188	0.035	0	2	Mov10
997	0	0.522887	0.652	0.379	0	2	Cyp4f18
998	0	0.517666	0.863	0.687	0	2	Actr3
999	0	0.516114	0.394	0.155	0	2	Ankrd33b
1000	0	0.513741	0.963	0.822	0	2	Myl6
1001	0	0.512772	0.173	0.045	0	2	Ccdc180
1002	0	0.511688	0.743	0.426	0	2	Csf3r
1003	0	0.511127	0.621	0.358	0	2	Osm
1004	0	0.505856	0.226	0.066	0	2	Tarm1
1005	0	0.502953	0.985	0.927	0	2	Pfn1
1006	0	0.499277	0.448	0.196	0	2	Itgb2l
1007	0	0.488954	0.906	0.812	0	2	Cdc42
1008	0	0.486456	0.196	0.053	0	2	Sfxn5
1009	0	0.485308	0.988	0.781	0	2	Prdx5
1010	0	0.458463	0.9	0.484	0	2	Ifitm3
1011	0	0.458224	0.51	0.261	0	2	Tgfbi
1012	0	0.451147	0.905	0.769	0	2	Ostf1
1013	0	0.447132	0.667	0.427	0	2	Plaur
1014	0	0.432854	0.932	0.665	0	2	Fos
1015	0	0.429346	0.162	0.037	0	2	Mgam
1016	0	0.424403	0.83	0.617	0	2	Gpi1
1017	1.84905e-306	0.507731	0.656	0.432	5.74186e-302	2	Lmnb1
1018	3.11312e-304	0.654265	0.422	0.223	9.66717e-300	2	Capn1
1019	4.59668e-302	0.536979	0.675	0.456	1.42741e-297	2	Lamtor4
1020	1.20386e-301	0.546915	0.418	0.205	3.73834e-297	2	Bst1
1021	4.34465e-301	0.598135	0.303	0.127	1.34914e-296	2	Zfp516
1022	6.50917e-301	0.72516	0.334	0.14	2.02129e-296	2	Asprv1
1023	3.66192e-299	0.651009	0.54	0.353	1.13714e-294	2	Atg3
1024	3.65857e-295	0.586331	0.321	0.139	1.13609e-290	2	Pram1
1025	2.54808e-294	0.492172	0.231	0.078	7.91257e-290	2	Tinagl1
1026	2.09765e-292	0.650516	0.401	0.212	6.51385e-288	2	Ap1s2
1027	8.14953e-292	0.471844	0.552	0.294	2.53067e-287	2	Lrg1
1028	1.22725e-289	0.597927	0.561	0.369	3.81099e-285	2	Il17ra
1029	3.88054e-288	0.706131	0.542	0.36	1.20502e-283	2	Cdk11b
1030	1.48785e-287	0.428558	0.746	0.573	4.62021e-283	2	Sat1
1031	2.04463e-287	0.662619	0.512	0.304	6.34919e-283	2	2310001H17Rik
1032	5.29153e-286	0.591681	0.598	0.425	1.64318e-281	2	Hcls1
1033	5.44188e-283	0.584985	0.345	0.16	1.68987e-278	2	Trp53inp1
1034	9.59686e-280	0.583968	0.481	0.284	2.98011e-275	2	Glipr2
1035	8.37539e-278	0.594622	0.522	0.324	2.60081e-273	2	Mettl9
1036	3.3856e-277	0.605855	0.429	0.232	1.05133e-272	2	Hk3
1037	3.19261e-276	0.61977	0.535	0.347	9.91402e-272	2	Ogfrl1
1038	5.95721e-276	0.5597	0.316	0.14	1.84989e-271	2	Ipcef1
1039	4.00912e-275	0.553933	0.449	0.247	1.24495e-270	2	Lpcat2
1040	4.43252e-275	0.632572	0.538	0.354	1.37643e-270	2	Cdkn2d
1041	4.82301e-275	0.58179	0.272	0.11	1.49769e-270	2	Usp32
1042	3.45917e-271	0.525947	0.726	0.589	1.07417e-266	2	Sh3glb1
1043	1.0793e-269	0.444477	0.591	0.367	3.35154e-265	2	Gadd45a
1044	1.28866e-269	0.511187	0.382	0.186	4.00166e-265	2	Slc15a3
1045	4.81883e-269	0.608481	0.395	0.207	1.49639e-264	2	Cpne2
1046	1.23284e-265	0.557289	0.377	0.189	3.82834e-261	2	Gm34084
1047	1.20209e-262	0.568745	0.566	0.377	3.73284e-258	2	Lasp1
1048	1.26124e-259	0.611187	0.651	0.516	3.91654e-255	2	Ncor1
1049	4.61132e-259	0.596324	0.343	0.169	1.43195e-254	2	Snrk
1050	1.10995e-257	0.559941	0.243	0.094	3.44672e-253	2	Ctnnbip1
1051	1.93238e-257	0.594759	0.487	0.305	6.00061e-253	2	Cyb5r4
1052	3.72637e-256	0.657018	0.389	0.216	1.15715e-251	2	Mfsd14b
1053	5.52523e-255	0.563288	0.513	0.327	1.71575e-250	2	Sirpa
1054	3.36309e-253	0.480733	0.241	0.091	1.04434e-248	2	1600010M07Rik
1055	7.24839e-253	0.491668	0.688	0.539	2.25084e-248	2	Akap13
1056	3.97025e-252	0.533146	0.314	0.144	1.23288e-247	2	Slc27a4
1057	5.24636e-252	0.661703	0.562	0.4	1.62915e-247	2	Sbno1
1058	2.81454e-250	0.601562	0.401	0.224	8.73999e-246	2	D1Ertd622e
1059	7.87165e-250	0.55642	0.491	0.302	2.44438e-245	2	Fgr
1060	1.41509e-249	0.57704	0.541	0.349	4.39428e-245	2	Fosl2
1061	2.9372e-248	0.541173	0.516	0.334	9.1209e-244	2	Plp2
1062	2.35464e-246	0.651506	0.416	0.244	7.31187e-242	2	Fcho2
1063	8.48641e-244	0.569633	0.276	0.122	2.63528e-239	2	Mctp1
1064	1.8372e-243	0.47285	0.574	0.377	5.70505e-239	2	Fyb
1065	1.93312e-243	0.556457	0.5	0.32	6.00291e-239	2	Pxn
1066	8.52154e-237	0.616201	0.51	0.352	2.64619e-232	2	Cdc42se1
1067	1.77754e-236	0.558012	0.332	0.167	5.51979e-232	2	Slc22a15
1068	2.0257e-232	0.580409	0.423	0.252	6.2904e-228	2	Gng2
1069	3.49492e-232	0.559979	0.325	0.159	1.08528e-227	2	Sh2d3c
1070	8.76203e-232	0.664508	0.408	0.245	2.72087e-227	2	Far1
1071	1.16121e-229	0.555018	0.509	0.343	3.60591e-225	2	Rcsd1
1072	3.83068e-228	0.569829	0.456	0.286	1.18954e-223	2	Tnfrsf1a
1073	2.28544e-223	0.537713	0.583	0.416	7.09699e-219	2	Csf2ra
1074	3.34019e-223	0.5541	0.476	0.309	1.03723e-218	2	Fes
1075	5.09689e-223	0.476654	0.223	0.086	1.58274e-218	2	Adam19
1076	1.53209e-222	0.603917	0.454	0.292	4.7576e-218	2	Msl1
1077	1.54547e-221	0.616135	0.485	0.321	4.79916e-217	2	Rab6a
1078	6.07524e-221	0.472458	0.726	0.594	1.88655e-216	2	Ypel3
1079	3.78871e-220	0.576854	0.542	0.393	1.17651e-215	2	Fam32a
1080	6.3397e-220	0.588954	0.313	0.159	1.96867e-215	2	Cers6
1081	9.55907e-220	0.516015	0.505	0.328	2.96838e-215	2	Pbxip1
1082	1.21472e-219	0.524851	0.31	0.153	3.77206e-215	2	Nbeal2
1083	1.04929e-218	0.569026	0.474	0.312	3.25835e-214	2	Mapk3
1084	1.38296e-218	0.446992	0.494	0.299	4.29451e-214	2	Cd300lf
1085	2.90646e-218	0.488413	0.297	0.139	9.02543e-214	2	Selenon
1086	1.58014e-217	0.526688	0.667	0.559	4.9068e-213	2	Ube2b
1087	6.91659e-217	0.514419	0.252	0.109	2.14781e-212	2	Dgkh
1088	3.15665e-211	0.580598	0.59	0.458	9.80235e-207	2	Celf2
1089	5.33565e-210	0.488589	0.355	0.19	1.65688e-205	2	Por
1090	1.11233e-209	0.504232	0.665	0.55	3.45411e-205	2	Fis1
1091	5.88783e-209	0.443367	0.524	0.335	1.82835e-204	2	Arrb2
1092	1.22016e-208	0.586544	0.333	0.18	3.78897e-204	2	Rgs18
1093	2.42976e-207	0.51439	0.646	0.514	7.54514e-203	2	Sri
1094	3.55879e-207	0.575807	0.358	0.203	1.10511e-202	2	Atp8b4
1095	4.08876e-206	0.453689	0.192	0.071	1.26968e-201	2	Oas3
1096	8.47844e-206	0.513938	0.561	0.416	2.63281e-201	2	Skap2
1097	1.85763e-205	0.566621	0.316	0.166	5.76851e-201	2	Xpo6
1098	1.09337e-202	0.563155	0.51	0.361	3.39524e-198	2	Phf20l1
1099	1.32967e-199	0.487575	0.253	0.115	4.12903e-195	2	Hdac4
1100	1.77878e-199	0.62308	0.395	0.242	5.52364e-195	2	4932438A13Rik
1101	1.89678e-199	0.486215	0.264	0.123	5.89007e-195	2	Pfkfb4
1102	2.05696e-197	0.517271	0.379	0.221	6.38749e-193	2	Cfp
1103	3.16241e-197	0.576015	0.486	0.34	9.82023e-193	2	Atp11b
1104	1.78169e-196	0.549992	0.364	0.211	5.5327e-192	2	Triobp
1105	2.74303e-196	0.472243	0.358	0.197	8.51793e-192	2	Pilrb2
1106	1.28459e-195	0.522809	0.456	0.296	3.98904e-191	2	Sun2
1107	2.38829e-195	0.5749	0.484	0.338	7.41636e-191	2	Arhgap15
1108	1.11189e-194	0.566817	0.476	0.331	3.45275e-190	2	Stk38
1109	4.50663e-193	0.52165	0.368	0.209	1.39944e-188	2	Nabp1
1110	1.09527e-191	0.549948	0.434	0.277	3.40114e-187	2	Nin
1111	2.73952e-189	0.471478	0.24	0.108	8.50702e-185	2	Arap3
1112	2.48112e-185	0.563196	0.385	0.237	7.70461e-181	2	Raf1
1113	5.21801e-185	0.444475	0.241	0.109	1.62035e-180	2	Tacstd2
1114	5.79862e-184	0.432012	0.689	0.555	1.80065e-179	2	Tln1
1115	7.50596e-184	2.12335	0.106	0.027	2.33083e-179	2	Stfa1
1116	1.70081e-183	0.49197	0.273	0.135	5.28152e-179	2	Rnasel
1117	7.8416e-181	0.546532	0.483	0.335	2.43505e-176	2	Tpm4
1118	5.04146e-179	0.567855	0.36	0.216	1.56552e-174	2	Sephs2
1119	1.00944e-178	0.579232	0.499	0.358	3.13462e-174	2	Lims1
1120	1.59971e-175	0.564712	0.524	0.391	4.96757e-171	2	Ogt
1121	2.91261e-173	0.429615	0.252	0.12	9.04452e-169	2	Slc40a1
1122	4.54237e-173	0.445165	0.373	0.218	1.41054e-168	2	Il18rap
1123	2.69111e-172	0.482888	0.391	0.241	8.3567e-168	2	Apobr
1124	2.506e-171	0.489513	0.453	0.303	7.78188e-167	2	Ripor2
1125	3.31852e-171	0.506624	0.445	0.3	1.0305e-166	2	Unc119
1126	8.11645e-171	0.552872	0.214	0.095	2.5204e-166	2	Gdpd3
1127	1.0116e-170	0.495949	0.294	0.158	3.14133e-166	2	Cds2
1128	7.07115e-170	0.567046	0.366	0.232	2.1958e-165	2	Mapk14
1129	2.62474e-167	0.518623	0.265	0.135	8.15061e-163	2	F5
1130	1.16099e-166	0.463628	0.274	0.14	3.60524e-162	2	Mfsd6
1131	3.63943e-166	0.52486	0.504	0.377	1.13015e-161	2	Ppp1r18
1132	5.41787e-166	0.569314	0.469	0.326	1.68241e-161	2	Gm26740
1133	7.31306e-166	0.505534	0.32	0.184	2.27092e-161	2	Chp1
1134	1.52116e-164	0.459572	0.655	0.566	4.72365e-160	2	Dazap2
1135	1.59102e-164	0.449145	0.177	0.071	4.94059e-160	2	Gm9733
1136	6.0921e-163	0.49604	0.386	0.244	1.89178e-158	2	Pag1
1137	3.05144e-162	0.475327	0.297	0.166	9.47564e-158	2	Mfsd14a
1138	1.21299e-161	0.479017	0.403	0.261	3.7667e-157	2	Itgal
1139	2.49467e-161	0.491771	0.266	0.139	7.74669e-157	2	Braf
1140	3.66774e-160	0.52157	0.31	0.178	1.13894e-155	2	Amfr
1141	6.32803e-159	0.442247	0.323	0.182	1.96504e-154	2	Siglece
1142	2.0146e-158	0.485309	0.378	0.233	6.25595e-154	2	Lilrb4a
1143	3.53715e-158	1.50951	0.307	0.17	1.09839e-153	2	Gm5483
1144	2.01625e-156	0.508835	0.272	0.143	6.26105e-152	2	Arrdc3
1145	8.31309e-155	0.455397	0.315	0.179	2.58147e-150	2	Themis2
1146	4.2623e-152	0.453994	0.724	0.629	1.32357e-147	2	Cdk2ap2
1147	4.07629e-151	0.453277	0.358	0.222	1.26581e-146	2	Aldh3b1
1148	4.02023e-150	0.486757	0.513	0.394	1.2484e-145	2	Fmnl1
1149	1.99481e-148	0.444124	0.207	0.097	6.19447e-144	2	Atp1a3
1150	1.01688e-144	0.434792	0.263	0.141	3.15772e-140	2	Atg7
1151	2.91618e-143	0.518204	0.417	0.295	9.05562e-139	2	Dock8
1152	2.93056e-142	0.471227	0.55	0.442	9.10027e-138	2	Ppp1r12a
1153	1.30935e-141	0.45087	0.504	0.386	4.06593e-137	2	Rnf130
1154	2.53319e-141	0.498022	0.41	0.283	7.8663e-137	2	Add3
1155	1.18359e-137	0.451825	0.572	0.469	3.6754e-133	2	Diaph1
1156	1.15523e-135	0.455531	0.337	0.21	3.58733e-131	2	G6pdx
1157	3.44704e-135	0.476922	0.385	0.255	1.07041e-130	2	Klf3
1158	7.52241e-135	0.426432	0.209	0.103	2.33593e-130	2	Slc35a5
1159	1.18205e-134	0.483864	0.498	0.385	3.67061e-130	2	Tnrc6b
1160	2.73904e-133	0.426321	0.646	0.567	8.50554e-129	2	Actr2
1161	8.23168e-132	0.422674	0.535	0.416	2.55618e-127	2	Picalm
1162	3.15902e-130	0.423653	0.26	0.145	9.80972e-126	2	Gsdme
1163	1.18425e-129	0.433939	0.334	0.212	3.67745e-125	2	Notch1
1164	2.08869e-129	0.458782	0.274	0.157	6.48602e-125	2	Tbc1d23
1165	3.75369e-129	0.432736	0.24	0.127	1.16563e-124	2	Fmo5
1166	4.21005e-129	0.486983	0.309	0.192	1.30735e-124	2	Clip1
1167	1.04714e-127	0.449199	0.44	0.321	3.25167e-123	2	Slc6a6
1168	7.4681e-126	0.425179	0.216	0.112	2.31907e-121	2	I830077J02Rik
1169	6.17496e-124	0.483443	0.469	0.367	1.91751e-119	2	Bcl10
1170	1.15805e-122	0.470825	0.348	0.232	3.59609e-118	2	Dennd5a
1171	2.17473e-121	0.437318	0.634	0.566	6.75318e-117	2	Rsrp1
1172	2.43463e-121	0.448245	0.462	0.355	7.56025e-117	2	Smap2
1173	8.02429e-119	0.440165	0.217	0.116	2.49178e-114	2	Atrn
1174	9.35205e-118	0.459132	0.383	0.271	2.90409e-113	2	Arhgap9
1175	2.32533e-117	0.435149	0.511	0.412	7.22085e-113	2	Prkcd
1176	2.98051e-117	0.474135	0.448	0.342	9.25539e-113	2	Ankrd44
1177	4.15595e-116	0.437207	0.427	0.318	1.29055e-111	2	Twf2
1178	2.58808e-115	0.439611	0.285	0.175	8.03676e-111	2	Nampt
1179	6.77713e-113	0.430645	0.432	0.325	2.1045e-108	2	Pstpip1
1180	7.63756e-112	0.469157	0.66	0.593	2.37169e-107	2	H2afj
1181	8.85811e-111	0.448452	0.283	0.176	2.75071e-106	2	Milr1
1182	1.00658e-109	0.421886	0.334	0.221	3.12574e-105	2	Rinl
1183	1.46567e-107	0.471497	0.317	0.213	4.55135e-103	2	Arid3a
1184	3.36647e-107	0.479167	0.447	0.353	1.04539e-102	2	Cbl
1185	4.66774e-106	0.424062	0.301	0.198	1.44947e-101	2	Hpcal1
1186	9.07476e-106	0.424289	0.419	0.315	2.81798e-101	2	Riok3
1187	2.84809e-104	0.421797	0.45	0.35	8.84418e-100	2	Ptp4a1
1188	1.36088e-100	0.433697	0.227	0.132	4.22593e-96	2	Fam117b
1189	4.65062e-99	0.561365	0.387	0.294	1.44416e-94	2	Pet100
1190	1.77741e-98	0.449904	0.272	0.175	5.5194e-94	2	Zdhhc3
1191	2.44697e-98	0.421923	0.483	0.396	7.59858e-94	2	Baz2b
1192	5.40753e-97	0.432715	0.304	0.206	1.6792e-92	2	Tnfaip8l2
1193	2.61222e-94	0.438127	0.337	0.239	8.11172e-90	2	Rassf5
1194	8.2091e-94	0.455203	0.31	0.211	2.54917e-89	2	Pnpla8
1195	1.16922e-92	0.421742	0.318	0.217	3.63079e-88	2	Map4k2
1196	3.01956e-88	0.441322	0.342	0.249	9.37664e-84	2	Rab8b
1197	4.83584e-76	0.439895	0.265	0.178	1.50167e-71	2	Notch2
1198	1.98039e-68	0.52111	0.282	0.207	6.14971e-64	2	Smim4
1199	1.2827e-67	0.433355	0.36	0.29	3.98318e-63	2	Mbd2
1200	2.34424e-25	0.461208	0.432	0.431	7.27956e-21	2	Nktr
1201	0	2.99298	0.869	0.016	0	3	Fn1
1202	0	2.73202	0.964	0.045	0	3	S100a4
1203	0	2.4311	0.95	0.038	0	3	Ms4a6c
1204	0	2.34219	0.868	0.023	0	3	F13a1
1205	0	2.27125	0.901	0.044	0	3	Ccr2
1206	0	2.13507	0.961	0.262	0	3	Crip1
1207	0	2.09206	0.522	0.083	0	3	Apoe
1208	0	1.98052	0.961	0.353	0	3	Plac8
1209	0	1.97123	0.981	0.191	0	3	Ctss
1210	0	1.93386	0.948	0.103	0	3	Ahnak
1211	0	1.63133	0.987	0.495	0	3	Ifitm3
1212	0	1.61099	0.963	0.372	0	3	Npc2
1213	0	1.59837	0.553	0.022	0	3	Ccl2
1214	0	1.57431	0.992	0.525	0	3	Tmsb10
1215	0	1.5317	0.864	0.108	0	3	Ctsc
1216	0	1.51804	0.819	0.071	0	3	Klf4
1217	0	1.46984	0.996	0.562	0	3	Psap
1218	0	1.3901	0.974	0.639	0	3	Vim
1219	0	1.35699	0.987	0.67	0	3	Cst3
1220	0	1.34676	0.781	0.048	0	3	Ms4a4c
1221	0	1.33924	0.878	0.264	0	3	S100a10
1222	0	1.29531	0.899	0.215	0	3	Dbi
1223	0	1.29491	0.815	0.135	0	3	Lgals1
1224	0	1.28112	0.876	0.062	0	3	Pld4
1225	0	1.26439	0.889	0.203	0	3	Smpdl3a
1226	0	1.24812	0.435	0.003	0	3	Mafb
1227	0	1.23878	0.725	0.202	0	3	Ifi27l2a
1228	0	1.23002	0.925	0.259	0	3	Prdx1
1229	0	1.22231	0.994	0.649	0	3	Lyz2
1230	0	1.21722	0.852	0.203	0	3	Atf3
1231	0	1.16623	0.673	0.014	0	3	Clec4a3
1232	0	1.15867	0.993	0.663	0	3	Gpx1
1233	0	1.13873	0.805	0.056	0	3	Rassf4
1234	0	1.13684	0.942	0.225	0	3	Mpeg1
1235	0	1.13058	0.906	0.199	0	3	Anxa5
1236	0	1.10791	0.96	0.372	0	3	Lamp1
1237	0	1.08996	0.794	0.056	0	3	Ccl9
1238	0	1.07014	0.748	0.056	0	3	Ms4a6b
1239	0	1.04188	0.938	0.418	0	3	Psma7
1240	0	1.0166	0.419	0.003	0	3	Vcan
1241	0	1.00894	0.977	0.6	0	3	Hspa8
1242	0	1.00302	0.936	0.348	0	3	Napsa
1243	0	0.99051	0.95	0.326	0	3	Zeb2
1244	0	0.990257	0.846	0.39	0	3	Ly6c2
1245	0	0.987217	0.927	0.326	0	3	Hint1
1246	0	0.977974	0.654	0.022	0	3	Lrp1
1247	0	0.952185	0.995	0.758	0	3	Rplp0
1248	0	0.947831	0.527	0.016	0	3	Cx3cr1
1249	0	0.937428	0.874	0.245	0	3	Glud1
1250	0	0.931749	0.888	0.242	0	3	Tgfbi
1251	0	0.913057	0.745	0.095	0	3	Csf1r
1252	0	0.885049	0.875	0.266	0	3	Ifngr1
1253	0	0.869697	0.639	0.024	0	3	Pid1
1254	0	0.862426	0.904	0.295	0	3	Ctsh
1255	0	0.840307	0.994	0.756	0	3	Rpl10
1256	0	0.829873	0.929	0.392	0	3	Slc25a5
1257	0	0.827391	0.545	0.185	0	3	Gngt2
1258	0	0.826575	0.991	0.618	0	3	Lgals3
1259	0	0.820517	0.649	0.072	0	3	Ccdc88a
1260	0	0.812084	0.534	0.01	0	3	Clec4a1
1261	0	0.804889	0.704	0.075	0	3	Itgb7
1262	0	0.796077	0.786	0.11	0	3	Ly86
1263	0	0.79419	0.241	0.004	0	3	Hpgd
1264	0	0.793108	0.346	0.049	0	3	Mt1
1265	0	0.785402	0.916	0.38	0	3	Erp29
1266	0	0.783671	0.786	0.196	0	3	Itga4
1267	0	0.776291	0.66	0.094	0	3	AI839979
1268	0	0.776219	0.975	0.673	0	3	Fos
1269	0	0.767615	0.77	0.14	0	3	Cd48
1270	0	0.762262	0.599	0.011	0	3	Mcub
1271	0	0.759498	0.992	0.602	0	3	Rps28
1272	0	0.757859	0.904	0.38	0	3	Pomp
1273	0	0.752124	0.826	0.293	0	3	Pycard
1274	0	0.747538	0.866	0.314	0	3	Rrbp1
1275	0	0.743545	0.982	0.578	0	3	Rpl7a
1276	0	0.73599	0.628	0.047	0	3	Naaa
1277	0	0.735361	0.999	0.838	0	3	Eef1a1
1278	0	0.73406	0.765	0.229	0	3	Fam96a
1279	0	0.719904	0.502	0.021	0	3	Ifi207
1280	0	0.718935	0.743	0.134	0	3	Ctsa
1281	0	0.71709	0.608	0.028	0	3	Cd302
1282	0	0.711602	0.999	0.875	0	3	Rps29
1283	0	0.703205	0.727	0.208	0	3	Tmpo
1284	0	0.702504	0.996	0.766	0	3	Rps11
1285	0	0.697687	0.724	0.099	0	3	Irf5
1286	0	0.692504	0.995	0.758	0	3	Rpl28
1287	0	0.691285	0.968	0.417	0	3	Ly6e
1288	0	0.684084	0.996	0.619	0	3	Rpsa
1289	0	0.680942	0.872	0.252	0	3	Gm2a
1290	0	0.670253	0.997	0.809	0	3	Rps12
1291	0	0.662233	0.99	0.575	0	3	Rack1
1292	0	0.662167	0.439	0.06	0	3	Slfn5
1293	0	0.656076	0.969	0.633	0	3	H2afz
1294	0	0.653525	0.829	0.295	0	3	Akr1a1
1295	0	0.648938	0.959	0.478	0	3	Rps17
1296	0	0.648256	0.535	0.022	0	3	Tifab
1297	0	0.647156	0.73	0.15	0	3	Asah1
1298	0	0.646587	0.989	0.709	0	3	Rpl24
1299	0	0.645073	0.997	0.734	0	3	Rpl26
1300	0	0.642203	0.987	0.483	0	3	Rpl10a
1301	0	0.635328	0.997	0.689	0	3	Rpl32
1302	0	0.630855	0.982	0.614	0	3	Naca
1303	0	0.624224	0.998	0.91	0	3	Rps27a
1304	0	0.623868	0.689	0.146	0	3	Sh3bgrl
1305	0	0.618358	0.66	0.155	0	3	Myo1g
1306	0	0.611907	0.541	0.036	0	3	Tep1
1307	0	0.610098	0.599	0.07	0	3	Ehd4
1308	0	0.609056	0.942	0.575	0	3	Clta
1309	0	0.608408	0.74	0.168	0	3	Prdx2
1310	0	0.606458	0.626	0.076	0	3	Rgs10
1311	0	0.606129	0.997	0.736	0	3	Rps23
1312	0	0.60442	0.792	0.273	0	3	Rpl36al
1313	0	0.604234	0.739	0.126	0	3	Cd68
1314	0	0.603791	0.998	0.791	0	3	Rpl13
1315	0	0.602848	0.949	0.55	0	3	Emp3
1316	0	0.602301	0.905	0.457	0	3	Sec61g
1317	0	0.599098	0.747	0.184	0	3	Ikbkb
1318	0	0.598185	0.931	0.612	0	3	Tspo
1319	0	0.59506	0.846	0.323	0	3	Ssr4
1320	0	0.593384	0.726	0.262	0	3	Nr4a1
1321	0	0.592667	0.562	0.073	0	3	Idh1
1322	0	0.590729	0.997	0.764	0	3	Rps8
1323	0	0.589626	0.984	0.748	0	3	Cox4i1
1324	0	0.588369	0.788	0.269	0	3	Grn
1325	0	0.586866	0.469	0.019	0	3	Plxnb2
1326	0	0.584191	0.998	0.844	0	3	Rpl35a
1327	0	0.584074	0.998	0.849	0	3	Rps14
1328	0	0.583145	0.886	0.396	0	3	Atp5c1
1329	0	0.582799	0.849	0.36	0	3	Aprt
1330	0	0.58121	0.978	0.515	0	3	Rpl35
1331	0	0.580639	0.507	0.055	0	3	C1galt1c1
1332	0	0.579413	0.61	0.098	0	3	Camkk2
1333	0	0.57806	0.381	0.007	0	3	Ms4a6d
1334	0	0.577933	0.991	0.666	0	3	Rpl6
1335	0	0.577601	0.988	0.567	0	3	Rpl22
1336	0	0.57744	0.997	0.85	0	3	Rpl41
1337	0	0.576963	0.127	0.001	0	3	Ace
1338	0	0.576717	0.998	0.767	0	3	Rplp2
1339	0	0.576211	0.94	0.585	0	3	Sec61b
1340	0	0.575961	0.446	0.035	0	3	Rras
1341	0	0.571242	0.995	0.696	0	3	Rps5
1342	0	0.569873	0.82	0.307	0	3	Tmem14c
1343	0	0.568624	0.576	0.091	0	3	Selenop
1344	0	0.568073	0.738	0.19	0	3	Gpr141
1345	0	0.566546	0.716	0.152	0	3	Il6ra
1346	0	0.566015	0.659	0.129	0	3	Trps1
1347	0	0.561746	0.988	0.498	0	3	Rpl3
1348	0	0.56138	0.89	0.411	0	3	Klf13
1349	0	0.560344	0.99	0.644	0	3	Rpl15
1350	0	0.558879	0.529	0.05	0	3	Acer3
1351	0	0.555832	0.736	0.24	0	3	Pnp
1352	0	0.554743	0.895	0.429	0	3	Ppib
1353	0	0.552541	0.941	0.476	0	3	Eif3f
1354	0	0.551619	0.993	0.694	0	3	Rps26
1355	0	0.548782	0.992	0.687	0	3	Rpl39
1356	0	0.54678	0.964	0.523	0	3	Eef2
1357	0	0.546211	0.904	0.404	0	3	Emb
1358	0	0.545241	0.644	0.166	0	3	Tmem256
1359	0	0.545043	0.998	0.951	0	3	Rps9
1360	0	0.542892	0.68	0.245	0	3	Dek
1361	0	0.541355	0.993	0.596	0	3	Rps18
1362	0	0.541302	0.966	0.57	0	3	Rpl23a
1363	0	0.541196	0.395	0.012	0	3	Aif1
1364	0	0.540024	0.584	0.083	0	3	Fam105a
1365	0	0.537798	0.956	0.617	0	3	Rbm3
1366	0	0.536639	0.992	0.75	0	3	Rps25
1367	0	0.534795	0.44	0.018	0	3	Dusp3
1368	0	0.532354	0.485	0.028	0	3	Capn2
1369	0	0.530531	0.296	0.032	0	3	Tmem176b
1370	0	0.529929	0.99	0.626	0	3	Rps2
1371	0	0.529847	0.706	0.2	0	3	Laptm4a
1372	0	0.527087	0.995	0.629	0	3	Rps4x
1373	0	0.525052	0.945	0.565	0	3	Sat1
1374	0	0.524908	0.99	0.646	0	3	Rps6
1375	0	0.523948	0.613	0.154	0	3	Pou2f2
1376	0	0.523262	0.52	0.075	0	3	Ifi204
1377	0	0.522688	0.528	0.055	0	3	Gstm1
1378	0	0.521687	0.9	0.404	0	3	Eif3h
1379	0	0.521602	0.987	0.671	0	3	Ppia
1380	0	0.521116	0.996	0.787	0	3	Rpl18
1381	0	0.520977	0.41	0.058	0	3	Gm9733
1382	0	0.520448	0.98	0.578	0	3	Rps15
1383	0	0.518478	0.918	0.494	0	3	Capza2
1384	0	0.518302	0.525	0.081	0	3	Ccdc50
1385	0	0.518191	0.906	0.446	0	3	Eif3k
1386	0	0.517829	0.998	0.792	0	3	Rpl19
1387	0	0.516302	0.994	0.78	0	3	mt-Co3
1388	0	0.514774	0.855	0.415	0	3	Smdt1
1389	0	0.51196	0.814	0.301	0	3	Rps27l
1390	0	0.508654	0.901	0.476	0	3	Pitpna
1391	0	0.507863	0.274	0.063	0	3	Ear2
1392	0	0.505407	0.925	0.512	0	3	Samhd1
1393	0	0.50367	0.965	0.596	0	3	Ucp2
1394	0	0.498265	0.462	0.044	0	3	Dna2
1395	0	0.497787	0.539	0.129	0	3	Iqgap2
1396	0	0.494604	0.581	0.127	0	3	Atp1a1
1397	0	0.49365	0.959	0.597	0	3	Atp5h
1398	0	0.49327	0.512	0.088	0	3	BC028528
1399	0	0.491943	0.76	0.245	0	3	Mia2
1400	0	0.491718	0.361	0.007	0	3	Trem2
1401	0	0.490166	0.236	0.004	0	3	Lpl
1402	0	0.48635	0.716	0.325	0	3	Tagln2
1403	0	0.486235	0.931	0.524	0	3	Cox6c
1404	0	0.486029	0.844	0.364	0	3	Snrpb
1405	0	0.48523	0.824	0.136	0	3	Wfdc17
1406	0	0.483422	0.998	0.803	0	3	Rpl37a
1407	0	0.481656	0.995	0.777	0	3	mt-Co2
1408	0	0.481257	0.997	0.812	0	3	Rpl34
1409	0	0.479353	0.852	0.366	0	3	H2afy
1410	0	0.478406	0.939	0.551	0	3	Ybx1
1411	0	0.477459	0.893	0.428	0	3	Ndufa4
1412	0	0.476733	0.963	0.511	0	3	Rpl4
1413	0	0.473868	0.612	0.129	0	3	Ggh
1414	0	0.473543	0.355	0.009	0	3	Itga1
1415	0	0.471183	0.373	0.007	0	3	Ptpro
1416	0	0.469879	0.914	0.473	0	3	Ptpn18
1417	0	0.468762	0.535	0.124	0	3	Fabp5
1418	0	0.468564	0.972	0.557	0	3	Eef1b2
1419	0	0.468109	0.408	0.031	0	3	Sowahc
1420	0	0.468019	0.163	0.004	0	3	Tppp3
1421	0	0.466005	0.72	0.239	0	3	Psma4
1422	0	0.465995	0.377	0.005	0	3	Stxbp6
1423	0	0.465405	0.839	0.327	0	3	Nsa2
1424	0	0.461027	0.976	0.579	0	3	Rpl29
1425	0	0.45794	0.998	0.831	0	3	Rpl27a
1426	0	0.457863	0.189	0.002	0	3	Adgre4
1427	0	0.457808	0.734	0.235	0	3	Hexa
1428	0	0.456799	0.964	0.452	0	3	mt-Nd1
1429	0	0.456762	0.971	0.664	0	3	Btf3
1430	0	0.456066	0.822	0.388	0	3	Anp32b
1431	0	0.453349	0.998	0.873	0	3	Rpl23
1432	0	0.452331	0.617	0.098	0	3	Rnase6
1433	0	0.45083	0.645	0.147	0	3	Soat1
1434	0	0.450736	0.763	0.267	0	3	Atp5g1
1435	0	0.449911	0.703	0.224	0	3	Ndufc2
1436	0	0.448401	0.642	0.163	0	3	Nrros
1437	0	0.448069	0.288	0.025	0	3	Grk3
1438	0	0.447156	0.887	0.403	0	3	Atp5g2
1439	0	0.445666	0.957	0.606	0	3	Pabpc1
1440	0	0.445042	0.997	0.748	0	3	Rpl11
1441	0	0.443079	0.332	0.001	0	3	Msr1
1442	0	0.44227	0.475	0.076	0	3	Cd2ap
1443	0	0.440905	0.521	0.11	0	3	Fam46a
1444	0	0.438002	0.332	0.009	0	3	Ldlrad3
1445	0	0.437552	0.94	0.363	0	3	Ctsb
1446	0	0.436871	0.56	0.115	0	3	Fam174a
1447	0	0.435082	0.884	0.451	0	3	Reep5
1448	0	0.433661	0.537	0.107	0	3	Aplp2
1449	0	0.432613	0.673	0.124	0	3	H2-DMa
1450	0	0.430185	0.344	0.014	0	3	Rnd3
1451	0	0.430094	0.937	0.541	0	3	Tln1
1452	0	0.429841	0.998	0.867	0	3	Rps10
1453	0	0.429641	0.506	0.095	0	3	Dnajb14
1454	0	0.429205	0.991	0.681	0	3	Rpl38
1455	0	0.42888	0.875	0.369	0	3	Atp2b1
1456	0	0.428783	0.681	0.203	0	3	Ramp1
1457	0	0.42876	0.362	0.047	0	3	Nr4a2
1458	0	0.428434	0.653	0.178	0	3	Psmb10
1459	0	0.427904	0.655	0.181	0	3	Arl6ip5
1460	0	0.426678	1	0.98	0	3	Tpt1
1461	0	0.425098	0.331	0.008	0	3	Nupr1
1462	0	0.424441	0.5	0.127	0	3	Fcgr2b
1463	0	0.423636	0.708	0.245	0	3	Slk
1464	0	0.423495	0.573	0.159	0	3	Fkbp2
1465	0	0.423154	0.988	0.616	0	3	mt-Nd4
1466	0	0.422991	0.994	0.854	0	3	Rpl37
1467	0	0.422666	0.816	0.373	0	3	Atp5a1
1468	0	0.421275	0.4	0.054	0	3	Prdx4
1469	0	0.421162	0.58	0.105	0	3	Plekho1
1470	0	0.420379	0.623	0.173	0	3	Itgb1
1471	0	0.420325	0.792	0.271	0	3	Eif3e
1472	0	0.419777	0.73	0.26	0	3	Asap1
1473	0	0.418674	0.869	0.421	0	3	Atp5d
1474	0	0.41638	0.373	0.018	0	3	Ppfia4
1475	0	0.414955	0.542	0.12	0	3	Esyt1
1476	0	0.414366	0.599	0.155	0	3	Gltp
1477	0	0.413787	0.867	0.448	0	3	Rap1a
1478	0	0.413482	0.378	0.066	0	3	Ldlr
1479	0	0.413014	0.968	0.584	0	3	Hsp90ab1
1480	0	0.412673	0.753	0.31	0	3	Pdia3
1481	0	0.411732	0.677	0.209	0	3	Tmem160
1482	0	0.411486	0.695	0.289	0	3	Gm26532
1483	0	0.409883	0.403	0.04	0	3	Stom
1484	0	0.408631	0.591	0.144	0	3	Epsti1
1485	0	0.408499	0.495	0.096	0	3	Gm21188
1486	0	0.408386	0.772	0.28	0	3	Ndufb5
1487	0	0.407277	0.507	0.087	0	3	Prcp
1488	0	0.407247	0.344	0.033	0	3	Lpar6
1489	0	0.406564	0.706	0.243	0	3	Srsf9
1490	0	0.406561	0.901	0.505	0	3	Slc25a3
1491	0	0.403366	0.45	0.063	0	3	Cndp2
1492	0	0.403307	0.733	0.263	0	3	Add3
1493	0	0.402873	0.487	0.097	0	3	Sod1
1494	0	0.402761	0.327	0.025	0	3	Fam49a
1495	0	0.402592	0.396	0.04	0	3	Scarb1
1496	0	0.402427	0.706	0.247	0	3	Nap1l1
1497	0	0.402104	0.687	0.216	0	3	Eif3i
1498	0	0.398888	0.818	0.366	0	3	Fyb
1499	0	0.397786	0.441	0.071	0	3	Sdf2l1
1500	0	0.397416	0.608	0.173	0	3	Bach1
1501	0	0.397193	0.545	0.136	0	3	Rpn2
1502	0	0.395661	0.452	0.071	0	3	Bri3bp
1503	0	0.395216	0.998	0.888	0	3	Rps16
1504	0	0.395037	0.677	0.213	0	3	Evi2a
1505	0	0.394122	0.777	0.324	0	3	Ndufb10
1506	0	0.393899	0.774	0.326	0	3	Ndufb8
1507	0	0.393253	0.998	0.665	0	3	Rps19
1508	0	0.391155	0.775	0.348	0	3	Cox7b
1509	0	0.390885	0.996	0.829	0	3	mt-Co1
1510	0	0.390142	0.995	0.761	0	3	mt-Atp6
1511	0	0.390106	0.472	0.07	0	3	Fam69a
1512	0	0.387662	0.99	0.617	0	3	Rpl36
1513	0	0.386711	0.301	0.033	0	3	Thbd
1514	0	0.386489	0.545	0.115	0	3	Fkbp1a
1515	0	0.385468	0.367	0.024	0	3	Dusp22
1516	0	0.385159	0.879	0.449	0	3	Eif4a1
1517	0	0.384947	0.442	0.148	0	3	Tuba1b
1518	0	0.384669	0.714	0.268	0	3	Macf1
1519	0	0.384418	0.451	0.063	0	3	Lrpap1
1520	0	0.383123	0.436	0.048	0	3	Cd86
1521	0	0.38304	0.414	0.079	0	3	Sirpb1c
1522	0	0.382925	0.916	0.52	0	3	Cox7c
1523	0	0.382518	0.266	0.017	0	3	Krt80
1524	0	0.381997	0.526	0.103	0	3	Rexo2
1525	0	0.381362	0.997	0.855	0	3	Rpl18a
1526	0	0.377783	0.888	0.457	0	3	Cox7a2l
1527	0	0.377703	0.761	0.313	0	3	Cmpk1
1528	0	0.376136	0.995	0.726	0	3	Rpl7
1529	0	0.375661	0.662	0.185	0	3	Dock10
1530	0	0.37521	0.681	0.221	0	3	Krtcap2
1531	0	0.374786	0.409	0.056	0	3	Arhgap26
1532	0	0.373669	0.32	0.004	0	3	Plcb1
1533	0	0.373556	0.39	0.045	0	3	Hopx
1534	0	0.373346	0.593	0.16	0	3	Sap30
1535	0	0.373142	0.441	0.076	0	3	Cisd1
1536	0	0.373044	0.935	0.488	0	3	Zfp36l2
1537	0	0.371083	0.447	0.069	0	3	Plod3
1538	0	0.370231	0.996	0.756	0	3	Rpl8
1539	0	0.369851	0.874	0.426	0	3	Psmb8
1540	0	0.369618	0.58	0.158	0	3	Mndal
1541	0	0.369448	0.468	0.104	0	3	Klra2
1542	0	0.369069	0.211	0.01	0	3	Hfe
1543	0	0.368942	0.777	0.319	0	3	Uqcrb
1544	0	0.368859	0.336	0.013	0	3	Olfm1
1545	0	0.368476	0.459	0.079	0	3	Susd3
1546	0	0.367964	0.247	0.002	0	3	Zfyve9
1547	0	0.364848	0.858	0.423	0	3	Psmb1
1548	0	0.364442	0.564	0.145	0	3	Coro1b
1549	0	0.36423	0.706	0.236	0	3	Rtraf
1550	0	0.363944	0.316	0.004	0	3	Arhgef10l
1551	0	0.363656	0.818	0.34	0	3	Unc93b1
1552	0	0.362852	0.951	0.417	0	3	Rpl36a
1553	0	0.361159	0.352	0.029	0	3	Adgre1
1554	0	0.361143	0.706	0.287	0	3	Mycbp2
1555	0	0.360922	0.29	0.032	0	3	Ass1
1556	0	0.359778	0.377	0.06	0	3	Zbp1
1557	0	0.359634	0.557	0.154	0	3	Bola2
1558	0	0.358869	0.577	0.142	0	3	Dnajc15
1559	0	0.357849	0.493	0.102	0	3	Gusb
1560	0	0.35666	0.761	0.286	0	3	Tm6sf1
1561	0	0.356179	0.737	0.287	0	3	Tgfb1
1562	0	0.356035	0.963	0.619	0	3	Lsp1
1563	0	0.354794	0.428	0.086	0	3	Ybx3
1564	0	0.354577	0.529	0.152	0	3	Ifi203
1565	0	0.354407	0.596	0.163	0	3	Nt5c
1566	0	0.352756	0.623	0.168	0	3	Metrnl
1567	0	0.35187	0.886	0.367	0	3	Ctsz
1568	0	0.351812	0.243	0.003	0	3	Nxpe4
1569	0	0.351721	0.29	0.02	0	3	Gm6377
1570	0	0.35091	0.694	0.24	0	3	Mrpl30
1571	0	0.349833	0.413	0.068	0	3	Bscl2
1572	0	0.349646	0.357	0.044	0	3	Gsto1
1573	0	0.348004	0.716	0.275	0	3	Uqcrfs1
1574	0	0.347604	0.448	0.083	0	3	Echs1
1575	0	0.347533	0.327	0.005	0	3	Cd300lg
1576	0	0.347507	0.513	0.114	0	3	Sgk3
1577	0	0.347498	0.715	0.29	0	3	Atp5o.1
1578	0	0.346767	0.737	0.303	0	3	Ndufb3
1579	0	0.346578	0.903	0.457	0	3	Rpl31
1580	0	0.345687	0.18	0.003	0	3	Cfh
1581	0	0.345628	0.511	0.154	0	3	Selenoh
1582	0	0.345509	0.391	0.096	0	3	Rnf213
1583	0	0.344868	0.644	0.21	0	3	Xrn2
1584	0	0.344591	0.667	0.199	0	3	Ap1s2
1585	0	0.343899	0.217	0.026	0	3	Tmem176a
1586	0	0.343192	0.373	0.035	0	3	Scpep1
1587	0	0.342334	0.779	0.328	0	3	Eif3a
1588	0	0.341338	0.531	0.14	0	3	Pip4k2a
1589	0	0.340573	0.361	0.051	0	3	Ncor2
1590	0	0.338291	0.343	0.04	0	3	Elmo2
1591	0	0.337769	0.48	0.104	0	3	Snx1
1592	0	0.337556	0.766	0.342	0	3	Psmb4
1593	6.75339e-294	0.361431	0.909	0.533	2.09713e-289	3	Cox6b1
1594	3.17001e-275	0.348576	0.554	0.243	9.84384e-271	3	Fosb
1595	2.41323e-261	0.387592	0.973	0.68	7.4938e-257	3	Laptm5
1596	3.61121e-256	0.357205	0.903	0.555	1.12139e-251	3	Cox5b
1597	1.42616e-233	0.462483	0.643	0.315	4.42865e-229	3	Gm10076
1598	3.05773e-228	0.339989	0.322	0.116	9.49516e-224	3	Sgk1
1599	8.26671e-134	0.350318	0.261	0.109	2.56706e-129	3	Hist1h1b
1600	1.24026e-110	0.338612	0.347	0.159	3.85138e-106	3	Hmox1
1601	0	2.94991	0.913	0.26	0	4	Dnajc7
1602	0	2.71873	0.984	0.167	0	4	Ebf1
1603	0	2.52337	0.956	0.133	0	4	Vpreb3
1604	0	2.47391	0.816	0.088	0	4	Atp1b1
1605	0	2.23916	0.793	0.115	0	4	Arl5c
1606	0	2.17183	0.877	0.142	0	4	Pafah1b3
1607	0	2.09809	0.746	0.121	0	4	Tifa
1608	0	2.08569	0.857	0.221	0	4	Rhoh
1609	0	2.01491	0.611	0.066	0	4	Sox4
1610	0	2.00839	0.85	0.131	0	4	Chchd10
1611	0	1.95595	0.583	0.101	0	4	Iglc3
1612	0	1.94591	0.909	0.157	0	4	Ly6d
1613	0	1.90422	0.971	0.185	0	4	Cd79b
1614	0	1.82744	0.756	0.101	0	4	Fcrla
1615	0	1.81527	0.66	0.053	0	4	Cecr2
1616	0	1.79553	0.708	0.087	0	4	Bach2
1617	0	1.73414	0.73	0.14	0	4	Cnp
1618	0	1.71569	0.693	0.226	0	4	Herpud1
1619	0	1.6855	0.509	0.073	0	4	Coq7
1620	0	1.67809	0.985	0.176	0	4	Cd79a
1621	0	1.64181	0.624	0.073	0	4	Bcl7a
1622	0	1.63814	0.699	0.094	0	4	Spib
1623	0	1.62895	0.596	0.055	0	4	Akap12
1624	0	1.61346	0.396	0.103	0	4	Iglc2
1625	0	1.61029	0.995	0.376	0	4	Ighm
1626	0	1.60423	0.462	0.016	0	4	Rag1
1627	0	1.55671	0.632	0.154	0	4	Fam53b
1628	0	1.55082	0.855	0.307	0	4	Foxp1
1629	0	1.54228	0.68	0.116	0	4	Cd72
1630	0	1.51924	0.618	0.124	0	4	Myb
1631	0	1.51292	0.59	0.065	0	4	Fam129c
1632	0	1.48887	0.439	0.076	0	4	Iglc1
1633	0	1.48221	0.509	0.067	0	4	Xrcc6
1634	0	1.47907	0.634	0.166	0	4	Smarca4
1635	0	1.45091	0.596	0.164	0	4	Sec63
1636	0	1.42616	0.66	0.105	0	4	Mzb1
1637	0	1.42352	0.955	0.803	0	4	Jund
1638	0	1.40823	0.41	0.062	0	4	Gm30211
1639	0	1.40624	0.601	0.096	0	4	Blnk
1640	0	1.40418	0.571	0.126	0	4	C1galt1
1641	0	1.38888	0.842	0.225	0	4	Ptprcap
1642	0	1.34717	0.623	0.145	0	4	Tcf3
1643	0	1.30811	0.488	0.051	0	4	Serinc5
1644	0	1.30403	0.581	0.083	0	4	Pou2af1
1645	0	1.28139	0.976	0.532	0	4	Tmsb10
1646	0	1.26168	0.642	0.178	0	4	Pkig
1647	0	1.23209	0.675	0.255	0	4	Lrmp
1648	0	1.23168	0.299	0.079	0	4	Gm8369
1649	0	1.22885	0.607	0.101	0	4	Pax5
1650	0	1.22721	0.62	0.141	0	4	Siglecg
1651	0	1.22259	0.625	0.171	0	4	Ptp4a3
1652	0	1.20885	0.701	0.395	0	4	Pgls
1653	0	1.19746	0.459	0.054	0	4	Myl4
1654	0	1.19651	0.495	0.067	0	4	Chst3
1655	0	1.1873	0.504	0.085	0	4	Slamf6
1656	0	1.17902	0.51	0.105	0	4	Mtss1
1657	0	1.17229	0.509	0.123	0	4	Cerk
1658	0	1.14608	0.389	0.134	0	4	Kcnq1ot1
1659	0	1.13764	0.461	0.075	0	4	Il7r
1660	0	1.12619	0.437	0.101	0	4	Txndc11
1661	0	1.07288	0.509	0.158	0	4	Blvrb
1662	0	1.07113	0.392	0.051	0	4	Cd38
1663	0	1.0646	0.559	0.18	0	4	Dusp2
1664	0	1.05644	0.326	0.042	0	4	Il12a
1665	0	1.05231	0.836	0.538	0	4	Serinc3
1666	0	1.05136	0.554	0.225	0	4	Tmem131l
1667	0	1.05036	0.709	0.328	0	4	Zfp706
1668	0	1.03111	0.588	0.239	0	4	Apobec3
1669	0	1.02402	0.573	0.222	0	4	Arhgap17
1670	0	1.02137	0.383	0.055	0	4	Irf4
1671	0	1.01855	0.449	0.078	0	4	Cd19
1672	0	1.00442	0.425	0.099	0	4	Slc1a5
1673	0	0.98199	0.377	0.062	0	4	Sema4b
1674	0	0.954215	0.537	0.215	0	4	Plekha2
1675	0	0.952462	0.459	0.191	0	4	Elof1
1676	0	0.950433	0.401	0.107	0	4	Cd93
1677	0	0.941322	0.998	0.83	0	4	mt-Co1
1678	0	0.93802	0.678	0.318	0	4	mt-Nd4l
1679	0	0.9336	0.404	0.07	0	4	Snn
1680	0	0.932136	0.979	0.621	0	4	mt-Nd4
1681	0	0.921247	0.792	0.48	0	4	Cd37
1682	0	0.913788	0.983	0.628	0	4	mt-Cytb
1683	0	0.90805	0.315	0.033	0	4	Gm37065
1684	0	0.897476	0.318	0.048	0	4	Spns3
1685	0	0.89502	0.595	0.245	0	4	Selenow
1686	0	0.889911	0.437	0.129	0	4	Ifi209
1687	0	0.888655	0.732	0.463	0	4	Syk
1688	0	0.88815	0.387	0.083	0	4	Ikzf3
1689	0	0.886634	0.984	0.586	0	4	Ptma
1690	0	0.882071	0.574	0.278	0	4	Nol7
1691	0	0.881973	0.384	0.087	0	4	Cd2
1692	0	0.879773	0.61	0.329	0	4	Klhl24
1693	0	0.876485	0.324	0.098	0	4	Asf1a
1694	0	0.873155	0.553	0.266	0	4	Arpc5l
1695	0	0.872312	0.998	0.764	0	4	mt-Atp6
1696	0	0.866766	0.996	0.78	0	4	mt-Co2
1697	0	0.862676	0.998	0.782	0	4	mt-Co3
1698	0	0.857785	0.404	0.099	0	4	Ablim1
1699	0	0.85737	0.383	0.106	0	4	Tcf12
1700	0	0.841494	0.294	0.035	0	4	Cplx2
1701	0	0.838298	0.34	0.09	0	4	Rrm2b
1702	0	0.826879	0.318	0.073	0	4	H2-Q6
1703	0	0.823038	0.416	0.128	0	4	Camk2d
1704	0	0.822563	0.352	0.115	0	4	Hes6
1705	0	0.822055	0.855	0.431	0	4	Ly6e
1706	0	0.800926	0.313	0.064	0	4	Foxo1
1707	0	0.800798	0.351	0.117	0	4	Mylip
1708	0	0.799346	0.985	0.762	0	4	Rpl28
1709	0	0.792227	0.449	0.12	0	4	Ralgps2
1710	0	0.783155	0.28	0.077	0	4	Hist3h2a
1711	0	0.771916	0.345	0.103	0	4	Stambpl1
1712	0	0.768608	0.236	0.018	0	4	Uchl1
1713	0	0.763581	0.272	0.034	0	4	Polm
1714	0	0.762577	0.766	0.493	0	4	Eif3f
1715	0	0.758803	0.218	0.009	0	4	Il2ra
1716	0	0.757603	0.971	0.699	0	4	Rps26
1717	0	0.753981	0.242	0.03	0	4	Mast4
1718	0	0.741829	0.317	0.083	0	4	Sdc4
1719	0	0.738445	0.264	0.027	0	4	Cpm
1720	0	0.738438	0.995	0.829	0	4	Rps3a1
1721	0	0.737318	0.203	0.013	0	4	Cacna1e
1722	0	0.734075	0.292	0.061	0	4	Slamf7
1723	0	0.72674	0.31	0.098	0	4	Atp13a2
1724	0	0.721498	0.257	0.064	0	4	Socs1
1725	0	0.719919	0.905	0.525	0	4	Rpl35
1726	0	0.719116	0.938	0.61	0	4	Rps28
1727	0	0.71493	0.995	0.916	0	4	Rps27
1728	0	0.708014	0.222	0.027	0	4	Kctd3
1729	0	0.698169	0.864	0.465	0	4	mt-Nd1
1730	0	0.697105	0.666	0.352	0	4	Zeb2
1731	0	0.687514	0.244	0.041	0	4	Tmem108
1732	0	0.67014	0.27	0.048	0	4	Blk
1733	0	0.667973	0.28	0.067	0	4	Jakmip1
1734	0	0.665242	0.214	0.026	0	4	Lynx1
1735	0	0.659865	0.257	0.064	0	4	Dpp4
1736	0	0.654322	0.979	0.692	0	4	Rpl39
1737	0	0.648806	0.119	0.004	0	4	Col5a3
1738	0	0.644013	0.26	0.069	0	4	Gm20696
1739	0	0.641436	0.203	0.017	0	4	Slc12a3
1740	0	0.63972	0.972	0.73	0	4	Rpl7
1741	0	0.632768	0.886	0.624	0	4	Naca
1742	0	0.628569	0.998	0.998	0	4	Malat1
1743	0	0.625503	0.17	0.031	0	4	Nav2
1744	0	0.622601	0.986	0.806	0	4	Rpl37a
1745	0	0.607992	0.206	0.027	0	4	Trib2
1746	0	0.60661	0.986	0.815	0	4	Rpl34
1747	0	0.605605	0.125	0.002	0	4	Reln
1748	0	0.593275	0.949	0.624	0	4	Rpl36
1749	0	0.589024	0.217	0.043	0	4	Pla2g12a
1750	0	0.584341	0.222	0.048	0	4	Aff3
1751	0	0.583843	0.994	0.648	0	4	Rps20
1752	0	0.583006	0.872	0.476	0	4	mt-Nd2
1753	0	0.578016	0.842	0.209	0	4	Igkc
1754	0	0.575316	0.972	0.857	0	4	Rpl37
1755	0	0.551722	0.982	0.752	0	4	Rpl11
1756	0	0.546214	0.182	0.026	0	4	Neil1
1757	0	0.523218	0.993	0.711	0	4	Rps15a
1758	0	0.521049	0.992	0.795	0	4	Rpl19
1759	0	0.518715	0.932	0.689	0	4	Rpl38
1760	0	0.51559	0.987	0.847	0	4	Rpl35a
1761	0	0.514894	0.973	0.853	0	4	Rpl41
1762	0	0.509953	0.994	0.857	0	4	Rpl18a
1763	0	0.49455	0.93	0.584	0	4	Rack1
1764	0	0.492649	0.991	0.669	0	4	Rps19
1765	0	0.490846	0.152	0.018	0	4	Tubb2b
1766	0	0.488331	0.149	0.02	0	4	Tmem163
1767	0	0.486086	0.984	0.715	0	4	Rps7
1768	0	0.485277	0.166	0.02	0	4	Gfra1
1769	0	0.479733	0.916	0.577	0	4	Rpl22
1770	0	0.472332	0.934	0.492	0	4	Rpl10a
1771	0	0.463265	0.99	0.693	0	4	Rpl32
1772	0	0.453623	0.994	0.834	0	4	Rpl27a
1773	0	0.435215	0.956	0.672	0	4	Rpl6
1774	0	0.435052	0.127	0.015	0	4	4930426D05Rik
1775	0	0.430122	0.986	0.836	0	4	Rps13
1776	0	0.426023	0.127	0.011	0	4	Gm49085
1777	0	0.416262	0.955	0.65	0	4	Rpl15
1778	0	0.415071	0.125	0.01	0	4	AL611986.1
1779	1.40605e-307	0.831989	0.427	0.174	4.3662e-303	4	Foxn3
1780	8.2827e-307	0.522053	0.287	0.077	2.57203e-302	4	Tnfrsf13c
1781	1.84095e-306	0.43352	0.988	0.877	5.71671e-302	4	Rps29
1782	4.4385e-306	0.660019	0.411	0.151	1.37829e-301	4	Hmgn1
1783	5.04296e-306	0.610253	0.238	0.059	1.56599e-301	4	Cxxc5
1784	4.55618e-303	0.786976	0.383	0.147	1.41483e-298	4	Tia1
1785	1.42815e-302	0.775228	0.355	0.126	4.43482e-298	4	Plekho1
1786	5.19454e-302	0.550573	0.884	0.59	1.61306e-297	4	Rpl29
1787	1.6966e-300	0.630892	0.402	0.142	5.26846e-296	4	H2-Q7
1788	9.76811e-300	0.710614	0.675	0.389	3.03329e-295	4	mt-Nd5
1789	2.49989e-292	0.793054	0.623	0.358	7.76292e-288	4	Unc93b1
1790	1.52403e-291	0.723664	0.3	0.095	4.73256e-287	4	Cbfa2t3
1791	1.35691e-286	0.610581	0.255	0.069	4.21362e-282	4	Trp53i11
1792	1.94541e-286	0.82752	0.613	0.358	6.04108e-282	4	Dok3
1793	1.56997e-285	0.455953	0.141	0.023	4.87523e-281	4	Bmf
1794	4.73831e-282	0.553527	0.205	0.048	1.47139e-277	4	Eps8
1795	5.34752e-278	0.641486	0.286	0.09	1.66057e-273	4	Gpd1l
1796	2.99518e-276	0.698257	0.711	0.441	9.30095e-272	4	Mbnl1
1797	4.2544e-271	0.503756	0.162	0.032	1.32112e-266	4	Ddah2
1798	1.67993e-270	0.858749	0.46	0.212	5.21668e-266	4	Slc38a1
1799	1.50253e-267	0.892903	0.594	0.348	4.6658e-263	4	Lmo4
1800	1.782e-267	0.953339	0.454	0.201	5.53365e-263	4	Cd69
1801	4.92492e-267	0.685509	0.288	0.095	1.52933e-262	4	Slc25a51
1802	8.69929e-262	0.848014	0.51	0.256	2.70139e-257	4	Snrpf
1803	6.40238e-261	0.613052	0.794	0.539	1.98813e-256	4	Eef2
1804	9.66596e-260	0.451261	0.937	0.716	3.00157e-255	4	Rpl24
1805	2.10676e-258	0.750819	0.474	0.233	6.54213e-254	4	Dgkd
1806	2.2303e-258	0.465014	0.187	0.042	6.92574e-254	4	Sbk1
1807	1.7148e-257	0.66419	0.733	0.476	5.32497e-253	4	Rpl27
1808	5.17904e-253	0.468739	0.995	0.977	1.60825e-248	4	H3f3a
1809	3.02068e-248	0.433214	0.165	0.035	9.3801e-244	4	Cd1d1
1810	2.29067e-245	0.597599	0.263	0.083	7.11322e-241	4	Msi2
1811	4.21356e-243	0.597075	0.226	0.064	1.30844e-238	4	Cdip1
1812	1.12218e-237	0.455544	0.773	0.533	3.48471e-233	4	Hmgb1
1813	4.19317e-236	0.509914	0.203	0.054	1.30211e-231	4	Gramd4
1814	5.22e-235	0.710733	0.344	0.138	1.62097e-230	4	Rabgap1l
1815	2.72057e-233	0.636908	0.248	0.079	8.44819e-229	4	Ap1ar
1816	4.42699e-232	0.47991	0.172	0.04	1.37471e-227	4	Edem3
1817	1.15461e-223	0.611932	0.306	0.115	3.58542e-219	4	Strbp
1818	1.26715e-223	0.711501	0.632	0.428	3.93487e-219	4	Paip2
1819	7.9529e-221	0.548473	0.329	0.129	2.46962e-216	4	Tcf4
1820	4.78263e-219	0.717399	0.334	0.139	1.48515e-214	4	Psme4
1821	6.41936e-219	0.674898	0.636	0.404	1.9934e-214	4	Erp29
1822	1.44687e-218	0.789234	0.555	0.325	4.49295e-214	4	Gm10076
1823	2.07237e-217	0.695319	0.357	0.155	6.43534e-213	4	Ddx54
1824	4.75364e-215	0.690734	0.525	0.303	1.47615e-210	4	Elf1
1825	2.34878e-213	0.545144	0.237	0.074	7.29365e-209	4	Pecam1
1826	2.30853e-211	0.699948	0.573	0.35	7.16869e-207	4	Nsa2
1827	2.88476e-211	0.725191	0.463	0.248	8.95803e-207	4	Top2b
1828	5.81051e-211	0.702894	0.393	0.19	1.80434e-206	4	Klhl6
1829	2.02854e-210	0.673261	0.685	0.478	6.29923e-206	4	Smim14
1830	1.91721e-209	0.456884	0.15	0.033	5.95351e-205	4	Hist3h2ba
1831	2.83542e-208	0.571988	0.233	0.076	8.80484e-204	4	Slc38a9
1832	9.93169e-206	0.612041	0.548	0.311	3.08409e-201	4	Hnrnpa1
1833	7.41432e-203	0.492827	0.186	0.05	2.30237e-198	4	Pik3ip1
1834	2.54553e-201	0.419578	0.148	0.034	7.90463e-197	4	Gm5914
1835	1.3148e-200	0.423986	0.165	0.042	4.08286e-196	4	Zfpm1
1836	3.42137e-200	0.642367	0.64	0.427	1.06244e-195	4	Eif3h
1837	2.10236e-198	0.630825	0.514	0.295	6.52847e-194	4	Eif3e
1838	5.83735e-198	0.603646	0.374	0.168	1.81267e-193	4	Trp53inp1
1839	6.82342e-197	0.659385	0.38	0.179	2.11888e-192	4	Ppp1r14b
1840	2.17504e-196	0.583706	0.282	0.107	6.75416e-192	4	Ktn1
1841	2.18782e-196	0.634848	0.526	0.303	6.79385e-192	4	mt-Nd3
1842	4.35562e-196	0.457202	0.175	0.047	1.35255e-191	4	Prkce
1843	4.83645e-196	0.492614	0.19	0.055	1.50186e-191	4	Rai1
1844	1.14642e-195	0.413098	0.792	0.527	3.55997e-191	4	Rpl4
1845	3.51427e-195	0.556696	0.783	0.621	1.09129e-190	4	Uqcrh
1846	7.60796e-195	0.60121	0.607	0.38	2.3625e-190	4	Snrpe
1847	2.28127e-194	0.482172	0.228	0.073	7.08402e-190	4	Fam43a
1848	2.1807e-193	0.482397	0.243	0.08	6.77173e-189	4	S1pr1
1849	1.78917e-192	0.661689	0.659	0.444	5.5559e-188	4	Cytip
1850	1.17969e-191	0.696692	0.533	0.316	3.66329e-187	4	Uba52
1851	4.6846e-190	0.603368	0.258	0.096	1.45471e-185	4	Slc30a5
1852	5.61936e-190	0.587784	0.756	0.594	1.74498e-185	4	Serp1
1853	3.97263e-185	0.645049	0.315	0.137	1.23362e-180	4	Vars
1854	3.74783e-183	0.602476	0.237	0.086	1.16381e-178	4	Desi1
1855	9.91124e-180	0.607344	0.678	0.47	3.07774e-175	4	Srsf3
1856	1.92468e-179	0.416697	0.125	0.028	5.97672e-175	4	Stk3
1857	1.20525e-175	0.629685	0.654	0.478	3.74265e-171	4	Cox7a2l
1858	3.90975e-173	0.577826	0.246	0.094	1.21409e-168	4	Csrp2
1859	9.76873e-173	0.567339	0.236	0.087	3.03348e-168	4	Tmem106b
1860	1.7619e-172	0.431169	0.15	0.04	5.47124e-168	4	Ivd
1861	3.80667e-169	0.562286	0.856	0.746	1.18209e-164	4	Rbm39
1862	6.59191e-168	0.466133	0.967	0.92	2.04699e-163	4	Btg1
1863	2.56791e-164	0.568267	0.995	0.987	7.97412e-160	4	H3f3b
1864	3.37833e-164	0.46456	0.849	0.711	1.04907e-159	4	H2-K1
1865	2.12768e-163	0.503889	0.227	0.084	6.60707e-159	4	Tapt1
1866	5.16655e-163	0.538558	0.252	0.098	1.60437e-158	4	Apobec1
1867	2.35424e-162	0.477556	0.169	0.049	7.31063e-158	4	Dennd5b
1868	1.90375e-161	0.646024	0.419	0.232	5.91172e-157	4	Slc12a6
1869	2.56869e-161	0.664962	0.476	0.294	7.97656e-157	4	Hnrnph1
1870	3.97443e-159	0.588106	0.453	0.258	1.23418e-154	4	Zcchc11
1871	2.63347e-157	0.574319	0.273	0.117	8.17772e-153	4	Rere
1872	8.92952e-156	0.596885	0.66	0.496	2.77288e-151	4	Sec11c
1873	3.03664e-155	0.543618	0.351	0.168	9.42967e-151	4	Ifi203
1874	2.27788e-154	0.52262	0.232	0.089	7.07351e-150	4	Syvn1
1875	4.25062e-153	0.515858	0.19	0.064	1.31994e-148	4	Msh3
1876	2.16904e-152	0.500772	0.212	0.078	6.73553e-148	4	BC035044
1877	4.61954e-152	0.413805	0.426	0.22	1.43451e-147	4	Mef2c
1878	2.72102e-151	0.481104	0.192	0.066	8.44957e-147	4	Zbtb18
1879	2.17161e-146	0.599371	0.57	0.398	6.7435e-142	4	Sfpq
1880	9.18541e-146	0.466987	0.656	0.468	2.85235e-141	4	Cxcr4
1881	1.61091e-145	0.5955	0.272	0.121	5.00235e-141	4	Arid1b
1882	4.94186e-145	0.601207	0.325	0.16	1.5346e-140	4	Aff1
1883	5.32949e-145	0.450568	0.159	0.048	1.65497e-140	4	Snx29
1884	3.16671e-142	0.57363	0.36	0.181	9.83359e-138	4	Tspan13
1885	3.49966e-142	0.614145	0.614	0.472	1.08675e-137	4	Srp14
1886	1.92635e-141	0.462912	0.813	0.678	5.98189e-137	4	Btf3
1887	3.63931e-141	0.648482	0.478	0.305	1.13011e-136	4	Phip
1888	7.38176e-138	0.537561	0.35	0.178	2.29226e-133	4	Mndal
1889	1.10429e-136	0.498589	0.265	0.117	3.42914e-132	4	Tnfrsf13b
1890	1.26533e-136	0.439296	0.234	0.093	3.92922e-132	4	Adam19
1891	2.23538e-136	0.587787	0.616	0.435	6.94154e-132	4	Hsp90b1
1892	3.4177e-135	0.542021	0.272	0.123	1.0613e-130	4	H2-Q4
1893	5.29075e-135	0.551788	0.258	0.117	1.64294e-130	4	Hibadh
1894	7.25435e-134	0.606049	0.483	0.321	2.25269e-129	4	Arglu1
1895	3.42879e-131	0.551492	0.248	0.109	1.06474e-126	4	Trim11
1896	1.05253e-129	0.492147	0.269	0.124	3.26843e-125	4	Parp1
1897	2.0619e-129	0.42888	0.156	0.051	6.40283e-125	4	Tfdp2
1898	2.38045e-129	0.496424	0.173	0.059	7.39202e-125	4	Id3
1899	2.26904e-128	0.476425	0.194	0.074	7.04605e-124	4	Man2a2
1900	3.26232e-127	0.534364	0.294	0.146	1.01305e-122	4	Ivns1abp
1901	1.18663e-126	0.646215	0.275	0.13	3.68484e-122	4	Ezh2
1902	5.67297e-126	0.524642	0.3	0.15	1.76163e-121	4	Map3k1
1903	3.44111e-123	0.597807	0.47	0.31	1.06857e-118	4	Tgfb1
1904	4.57663e-123	0.481461	0.257	0.118	1.42118e-118	4	A630001G21Rik
1905	1.80065e-122	0.42434	0.193	0.073	5.59156e-118	4	Ttpal
1906	4.21083e-122	0.42573	0.792	0.632	1.30759e-117	4	Rbm3
1907	3.9976e-121	0.478486	0.238	0.106	1.24137e-116	4	Chd6
1908	3.47057e-120	0.422453	0.21	0.085	1.07772e-115	4	Fbxl12
1909	8.84123e-119	0.522703	0.291	0.149	2.74547e-114	4	Rcc2
1910	1.8925e-118	0.557294	0.437	0.282	5.87678e-114	4	Csk
1911	5.4663e-118	0.53758	0.466	0.3	1.69745e-113	4	Rpl36al
1912	1.04446e-117	0.491335	0.354	0.2	3.24335e-113	4	Prdx2
1913	3.15071e-117	0.549253	0.507	0.354	9.7839e-113	4	Ikzf1
1914	1.57675e-116	0.623858	0.516	0.366	4.89628e-112	4	Slc38a2
1915	1.23604e-115	0.603089	0.421	0.269	3.83827e-111	4	Prpf4b
1916	3.93139e-115	0.422004	0.193	0.077	1.22082e-110	4	Hdac7
1917	1.1612e-114	0.512774	0.354	0.202	3.60589e-110	4	Mef2d
1918	8.73643e-110	0.448065	0.267	0.127	2.71292e-105	4	Rnase6
1919	4.82271e-107	0.534189	0.243	0.117	1.4976e-102	4	Colgalt1
1920	2.00616e-105	0.53897	0.397	0.249	6.22974e-101	4	Rpl13a
1921	2.01532e-105	0.555699	0.489	0.346	6.25816e-101	4	Scaf11
1922	6.09429e-105	0.414257	0.733	0.6	1.89246e-100	4	Ypel3
1923	1.53189e-104	0.544839	0.424	0.275	4.75698e-100	4	Atf7ip
1924	1.9779e-104	0.512109	0.452	0.305	6.14197e-100	4	Pold4
1925	6.08543e-103	0.477822	0.369	0.214	1.88971e-98	4	St8sia4
1926	3.53869e-102	0.428704	0.19	0.081	1.09887e-97	4	Arl5a
1927	1.06168e-101	0.479369	0.242	0.119	3.29684e-97	4	Rtcb
1928	2.08056e-100	0.555603	0.506	0.375	6.46076e-96	4	Nipbl
1929	2.26804e-100	0.534157	0.261	0.137	7.04296e-96	4	Cpsf2
1930	1.50264e-98	0.480476	0.176	0.072	4.66616e-94	4	Gclc
1931	8.013e-96	0.504413	0.326	0.191	2.48828e-91	4	Cbx1
1932	8.40811e-96	0.532555	0.363	0.225	2.61097e-91	4	Mindy2
1933	2.20889e-95	0.467636	0.542	0.396	6.85928e-91	4	Atp5a1
1934	3.50722e-93	0.527419	0.462	0.323	1.0891e-88	4	Pycard
1935	3.36528e-92	0.439074	0.316	0.18	1.04502e-87	4	Pdcd4
1936	2.8715e-91	0.46806	0.572	0.447	8.91688e-87	4	Psmb1
1937	1.9626e-89	0.444656	0.212	0.103	6.09446e-85	4	Chd9
1938	7.78369e-89	0.477213	0.273	0.147	2.41707e-84	4	Lbh
1939	9.27355e-89	0.487766	0.307	0.178	2.87972e-84	4	Tmem123
1940	1.15841e-88	0.46292	0.33	0.199	3.59721e-84	4	Snx2
1941	4.89182e-88	0.496415	0.306	0.181	1.51906e-83	4	Cpsf6
1942	5.46023e-88	0.518955	0.273	0.148	1.69557e-83	4	Mir142hg
1943	1.53769e-87	0.42963	0.198	0.092	4.77498e-83	4	Fam3c
1944	4.91866e-86	0.424951	0.67	0.541	1.52739e-81	4	Cox7c
1945	1.73722e-85	0.510299	0.286	0.163	5.39458e-81	4	Mxd4
1946	2.01233e-85	0.479117	0.306	0.184	6.2489e-81	4	Imp3
1947	2.93765e-85	0.561462	0.414	0.292	9.12229e-81	4	Tram1
1948	4.72778e-85	0.48574	0.35	0.225	1.46812e-80	4	Abhd17a
1949	1.09179e-84	0.475748	0.487	0.362	3.39033e-80	4	Tra2b
1950	3.45176e-84	0.495547	0.216	0.108	1.07188e-79	4	Gm47283
1951	4.67934e-84	0.498303	0.419	0.289	1.45308e-79	4	Snu13
1952	2.68613e-83	0.427621	0.272	0.151	8.34125e-79	4	Elk4
1953	3.72909e-83	0.423787	0.185	0.085	1.15799e-78	4	Tfrc
1954	1.18885e-81	0.455023	0.232	0.121	3.69173e-77	4	Smg6
1955	1.28389e-81	0.440081	0.216	0.107	3.98686e-77	4	Myo1c
1956	1.71691e-81	0.444545	0.257	0.136	5.33153e-77	4	Swap70
1957	2.88058e-81	0.55762	0.369	0.249	8.94507e-77	4	Sptbn1
1958	1.45971e-80	0.526824	0.308	0.189	4.53285e-76	4	Adam10
1959	1.92913e-80	0.481478	0.41	0.287	5.99053e-76	4	Cct2
1960	1.6346e-79	0.455271	0.252	0.139	5.07594e-75	4	Spin1
1961	2.90259e-79	0.430035	0.179	0.085	9.01341e-75	4	Idh2
1962	3.68593e-79	0.526032	0.287	0.166	1.14459e-74	4	Vgll4
1963	1.66239e-78	0.444824	0.237	0.127	5.16222e-74	4	Limd1
1964	7.03798e-76	0.436703	0.29	0.173	2.1855e-71	4	Wdfy4
1965	1.00566e-75	0.435433	0.406	0.278	3.12287e-71	4	Snrpg
1966	2.1845e-75	0.474511	0.315	0.196	6.78352e-71	4	Ccm2
1967	3.12455e-74	0.471001	0.217	0.116	9.70265e-70	4	Nup210
1968	2.48181e-73	0.432228	0.589	0.484	7.70677e-69	4	Cmtm7
1969	2.07391e-71	0.450839	0.376	0.263	6.44012e-67	4	Rtraf
1970	2.7009e-70	0.458127	0.259	0.153	8.38709e-66	4	Gas7
1971	7.05535e-69	0.467886	0.282	0.175	2.1909e-64	4	2022-03-02
1972	7.14869e-68	0.423663	0.325	0.218	2.21988e-63	4	Mrpl34
1973	5.81077e-67	0.498895	0.422	0.315	1.80442e-62	4	Prpf38b
1974	1.91524e-63	0.43399	0.491	0.389	5.94738e-59	4	Atrx
1975	1.66061e-61	0.419601	0.336	0.228	5.15669e-57	4	Fubp1
1976	1.00349e-60	0.420283	0.326	0.221	3.11613e-56	4	Srsf10
1977	1.79755e-60	0.423679	0.355	0.241	5.58194e-56	4	Clec2d
1978	3.57583e-59	0.448649	0.368	0.273	1.1104e-54	4	Ndufa11
1979	3.90803e-58	0.452418	0.399	0.303	1.21356e-53	4	Bptf
1980	5.35451e-57	0.410194	0.25	0.157	1.66274e-52	4	Polr2m
1981	1.73387e-55	0.424473	0.301	0.206	5.3842e-51	4	Phf14
1982	4.84561e-55	0.44533	0.292	0.196	1.50471e-50	4	Akap9
1983	1.72374e-54	0.487784	0.368	0.277	5.35274e-50	4	Cib1
1984	3.03596e-54	0.427199	0.223	0.132	9.42756e-50	4	Zmynd8
1985	2.32868e-53	0.481961	0.334	0.238	7.23124e-49	4	Pnn
1986	2.32047e-52	0.431644	0.258	0.166	7.20575e-48	4	Tmem55b
1987	3.87473e-52	0.435091	0.461	0.378	1.20322e-47	4	Clint1
1988	7.25612e-50	0.435337	0.374	0.29	2.25324e-45	4	Mrpl43
1989	3.89216e-49	0.420237	0.359	0.268	1.20863e-44	4	Rbbp6
1990	5.40059e-49	0.447132	0.291	0.205	1.67705e-44	4	Smarce1
1991	8.81155e-49	0.419934	0.234	0.149	2.73625e-44	4	Trp53
1992	8.52897e-48	0.434021	0.409	0.319	2.6485e-43	4	Irf2bp2
1993	1.58322e-47	0.415289	0.303	0.218	4.91638e-43	4	Ndufs8
1994	4.3998e-45	0.422403	0.444	0.368	1.36627e-40	4	Pnisr
1995	6.74807e-45	0.442422	0.366	0.279	2.09548e-40	4	Hnrnpa0
1996	2.24132e-44	0.41761	0.333	0.247	6.95998e-40	4	Cirbp
1997	1.93568e-41	0.425917	0.266	0.186	6.01087e-37	4	Taf1d
1998	1.6753e-38	0.416864	0.357	0.285	5.20232e-34	4	Mob4
1999	2.79397e-28	0.837116	0.279	0.213	8.67612e-24	4	Gm26917
[truncated: 3,601 more rows]

## Sheet: Fig3e_DEGs
	p_val	avg_log2FC	pct.1	pct.2	p_val_adj	cluster	gene
1	0	5.1163	0.551	0.253	0	m0	Ccl4
2	0	4.78703	0.618	0.072	0	m0	Cxcl3
3	0	4.50965	0.761	0.406	0	m0	Ccl3
4	0	3.74524	0.979	0.52	0	m0	Cxcl2
5	0	3.5887	0.352	0.099	0	m0	Spp1
6	0	3.39293	0.992	0.995	0	m0	Fth1
7	0	3.33861	0.623	0.172	0	m0	Il1rn
8	0	3.14233	0.897	0.564	0	m0	Cd14
9	0	3.10898	0.815	0.135	0	m0	Basp1
10	0	2.98693	0.765	0.492	0	m0	Nfkbia
11	0	2.88112	0.658	0.165	0	m0	Hilpda
12	0	2.86826	0.575	0.151	0	m0	Ero1l
13	0	2.80814	0.894	0.414	0	m0	Ier3
14	0	2.77793	0.788	0.54	0	m0	Cstb
15	0	2.77758	0.766	0.287	0	m0	Mif
16	0	2.61156	0.893	0.418	0	m0	Cd9
17	0	2.47676	0.509	0.228	0	m0	Gadd45b
18	0	2.33274	0.531	0.142	0	m0	Acod1
19	0	2.25014	0.764	0.347	0	m0	Slc7a11
20	0	2.18139	0.675	0.254	0	m0	Hcar2
21	0	2.06787	0.378	0.033	0	m0	Upp1
22	0	1.92272	0.555	0.164	0	m0	AA467197
23	0	1.91387	0.742	0.509	0	m0	Ldha
24	0	1.90617	0.443	0.147	0	m0	Fam162a
25	0	1.83251	0.482	0.101	0	m0	Bnip3
26	0	1.79038	0.986	0.957	0	m0	Srgn
27	0	1.7544	0.564	0.111	0	m0	Smox
28	0	1.69397	0.594	0.32	0	m0	Tpi1
29	0	1.67889	0.807	0.585	0	m0	Plin2
30	0	1.65923	0.703	0.5	0	m0	Clec4e
31	0	1.5865	0.529	0.271	0	m0	Marcksl1
32	0	1.57873	0.871	0.707	0	m0	Aldoa
33	0	1.57317	0.911	0.829	0	m0	Gapdh
34	0	1.57076	0.89	0.688	0	m0	Pnrc1
35	0	1.53024	0.434	0.041	0	m0	Egln3
36	0	1.52994	0.66	0.157	0	m0	AC110211.1
37	0	1.52577	0.789	0.379	0	m0	Clec4d
38	0	1.50765	0.625	0.226	0	m0	Cd63
39	0	1.50518	0.676	0.464	0	m0	Pgk1
40	0	1.5018	0.431	0.144	0	m0	Bcl2a1b
41	0	1.34361	0.581	0.264	0	m0	Ehd1
42	0	1.3375	0.496	0.243	0	m0	Pfkp
43	0	1.32941	0.749	0.549	0	m0	Pgam1
44	0	1.30508	0.39	0.06	0	m0	Tnfrsf23
45	0	1.29989	0.927	0.822	0	m0	Pkm
46	0	1.2536	0.728	0.567	0	m0	Eno1
47	0	1.24623	0.693	0.452	0	m0	Ninj1
48	0	1.22073	0.458	0.121	0	m0	Slc2a1
49	0	1.20075	0.384	0.112	0	m0	Phlda1
50	0	1.16111	0.38	0.092	0	m0	1700017B05Rik
51	0	1.14526	0.475	0.153	0	m0	Csf1
52	0	1.105	0.349	0.082	0	m0	Rab20
53	0	1.09287	0.716	0.56	0	m0	Card19
54	0	1.07161	0.574	0.337	0	m0	Ppp1r15a
55	0	1.03137	0.44	0.155	0	m0	Bhlhe40
56	0	1.02377	0.55	0.225	0	m0	Zfp36l1
57	0	0.927908	0.745	0.422	0	m0	Egr1
58	0	0.903985	0.713	0.418	0	m0	Cd24a
59	0	0.879573	0.351	0.088	0	m0	Nt5e
60	0	0.844927	0.99	0.981	0	m0	Eif1
61	0	0.751292	0.832	0.522	0	m0	Grina
62	1.10292e-306	0.942413	0.514	0.271	3.4249e-302	m0	Tmem189
63	8.23687e-300	1.06491	0.411	0.135	2.5578e-295	m0	Gm5483
64	2.39244e-299	0.880893	0.263	0.04	7.42924e-295	m0	E230032D23Rik
65	1.32469e-297	0.928986	0.785	0.641	4.11355e-293	m0	Rnf149
66	9.00296e-294	0.844416	0.247	0.033	2.79569e-289	m0	Ankrd37
67	6.98172e-281	1.00292	0.31	0.089	2.16803e-276	m0	P4ha1
68	1.7343e-274	0.84845	0.558	0.3	5.38552e-270	m0	Chd7
69	2.44019e-264	0.792165	0.261	0.053	7.57751e-260	m0	Maff
70	2.45788e-261	0.887548	0.317	0.105	7.63246e-257	m0	Pfkl
71	7.62762e-259	1.38713	0.568	0.386	2.3686e-254	m0	Cdkn1a
72	9.63281e-257	1.93299	0.208	0.022	2.99128e-252	m0	Il1a
73	8.5181e-255	0.961123	0.628	0.445	2.64513e-250	m0	Gsn
74	6.79413e-254	0.926332	0.335	0.119	2.10978e-249	m0	Noct
75	2.57378e-249	0.620323	0.784	0.584	7.99235e-245	m0	Ccr1
76	6.50488e-248	0.782292	0.746	0.574	2.01996e-243	m0	2810474O19Rik
77	1.26731e-247	0.568656	0.741	0.536	3.93536e-243	m0	Trib1
78	2.42918e-247	1.52225	0.238	0.044	7.54334e-243	m0	Cd274
79	4.5416e-246	1.69631	0.546	0.323	1.4103e-241	m0	Ccrl2
80	7.65405e-234	1.8255	0.268	0.07	2.37681e-229	m0	Tnf
81	1.48862e-228	0.728038	0.533	0.327	4.62263e-224	m0	Snx18
82	3.69161e-226	0.555445	0.656	0.43	1.14636e-221	m0	Slc16a3
83	6.69e-225	0.975928	0.425	0.24	2.07744e-220	m0	Rbpj
84	1.39232e-221	1.1588	0.649	0.473	4.32357e-217	m0	Jun
85	1.49432e-221	1.29721	0.38	0.174	4.64031e-217	m0	Rgcc
86	2.54704e-219	2.97147	0.691	0.539	7.90932e-215	m0	Lcn2
87	2.58391e-218	1.20346	0.562	0.431	8.02382e-214	m0	Bsg
88	3.07539e-217	0.950528	0.762	0.648	9.55001e-213	m0	Klf6
89	3.2232e-206	0.539061	0.724	0.544	1.0009e-201	m0	Vasp
90	1.18778e-198	0.577732	0.28	0.091	3.68842e-194	m0	Gpat3
91	1.8055e-195	1.32671	0.245	0.072	5.60663e-191	m0	Traf1
92	1.60105e-184	0.804849	0.486	0.288	4.97174e-180	m0	Gadd45a
93	1.43795e-183	1.0331	0.622	0.529	4.46525e-179	m0	Bnip3l
94	1.92924e-183	0.514288	0.439	0.215	5.99086e-179	m0	Retreg1
95	1.21542e-174	0.644852	0.795	0.711	3.77426e-170	m0	Ctsd
96	5.14447e-173	0.901829	0.303	0.132	1.59751e-168	m0	Klhdc4
97	1.96551e-171	0.803714	0.369	0.202	6.1035e-167	m0	Npepps
98	8.82121e-166	0.799662	0.446	0.267	2.73925e-161	m0	Ptafr
99	2.12082e-164	1.31352	0.392	0.235	6.58578e-160	m0	Hmox1
100	1.13304e-162	0.612906	0.284	0.115	3.51843e-158	m0	Tes
101	7.14726e-161	0.806576	0.661	0.552	2.21944e-156	m0	Plek
102	8.5546e-160	0.712994	0.798	0.764	2.65646e-155	m0	Cd44
103	1.40549e-158	0.529456	0.84	0.822	4.36447e-154	m0	Ostf1
104	2.46124e-158	0.785054	0.333	0.168	7.64288e-154	m0	Tgif1
105	1.76451e-156	0.442706	0.16	0.03	5.47935e-152	m0	Gys1
106	2.91325e-156	0.594726	0.337	0.16	9.04652e-152	m0	Klf7
107	9.44206e-154	0.518584	0.152	0.025	2.93204e-149	m0	Ddit4
108	1.88303e-153	0.513467	0.352	0.154	5.84736e-149	m0	Arg2
109	7.77501e-153	0.969967	0.379	0.222	2.41438e-148	m0	Sqstm1
110	1.69651e-152	0.444475	0.139	0.018	5.26817e-148	m0	Fmnl2
111	2.49927e-152	0.512826	0.193	0.052	7.76098e-148	m0	Bcl2l1
112	8.35831e-152	0.738799	0.418	0.259	2.59551e-147	m0	Zfp292
113	1.63622e-146	0.990063	0.272	0.117	5.08096e-142	m0	Id1
114	4.05342e-141	0.471441	0.289	0.126	1.25871e-136	m0	Rasa2
115	8.3416e-141	0.401872	0.908	0.708	2.59032e-136	m0	Il1b
116	1.93041e-139	0.685286	0.222	0.079	5.99451e-135	m0	Dgat2
117	3.88884e-139	0.88066	0.216	0.078	1.2076e-134	m0	Pfkfb3
118	4.9881e-138	0.431843	0.176	0.045	1.54895e-133	m0	Gm31718
119	1.03691e-135	0.656823	0.15	0.031	3.21993e-131	m0	Gpr84
120	1.14676e-133	0.762397	0.301	0.154	3.56103e-129	m0	Sgms2
121	3.4436e-133	0.654092	0.208	0.07	1.06934e-128	m0	Dusp16
122	2.94182e-131	0.449785	0.122	0.017	9.13525e-127	m0	Ralgds
123	6.95002e-130	0.832915	0.331	0.184	2.15819e-125	m0	Bcl2l11
124	7.49369e-130	0.993037	0.317	0.171	2.32702e-125	m0	Tnfaip3
125	1.63078e-125	0.79592	0.187	0.058	5.06407e-121	m0	Bcl2a1a
126	6.70164e-125	0.338684	0.263	0.105	2.08106e-120	m0	Egr3
127	7.17051e-125	0.459867	0.205	0.071	2.22666e-120	m0	Il1rap
128	1.30206e-124	0.487036	0.267	0.119	4.04329e-120	m0	Smad7
129	4.27097e-124	0.400027	0.182	0.056	1.32626e-119	m0	Blcap
130	7.8819e-123	0.450924	0.15	0.035	2.44757e-118	m0	Ccdc126
131	6.28597e-121	0.643526	0.503	0.362	1.95198e-116	m0	Nfkbiz
132	1.06687e-119	0.512542	0.212	0.084	3.31294e-115	m0	Kdm3a
133	1.05906e-118	0.51347	0.257	0.119	3.28871e-114	m0	Sntb2
134	8.94578e-114	0.762953	0.262	0.139	2.77793e-109	m0	Impa2
135	1.11843e-113	2.56139	0.394	0.309	3.47305e-109	m0	Sod2
136	5.82512e-113	0.918962	0.304	0.179	1.80887e-108	m0	Arid5b
137	4.76557e-112	0.430386	0.284	0.126	1.47985e-107	m0	Ankrd33b
138	1.4537e-111	0.293974	0.265	0.117	4.51417e-107	m0	Pdlim7
139	5.06734e-111	1.53098	0.614	0.551	1.57356e-106	m0	Hspa5
140	7.9277e-111	0.439225	0.471	0.326	2.46179e-106	m0	Skil
141	2.81083e-110	0.386583	0.101	0.012	8.72848e-106	m0	Pdpn
142	4.18805e-108	0.451809	0.226	0.097	1.30052e-103	m0	Slc25a37
143	2.20611e-106	1.01734	0.284	0.143	6.85062e-102	m0	Clec4n
144	1.84245e-105	0.335244	0.144	0.039	5.72136e-101	m0	Nek6
145	1.27872e-104	0.546281	0.256	0.13	3.97081e-100	m0	Irak2
146	9.70287e-101	0.398856	0.12	0.026	3.01303e-96	m0	Creb5
147	2.82826e-100	0.345329	0.12	0.026	8.78259e-96	m0	Igf2r
148	2.96197e-100	0.321202	0.306	0.16	9.19781e-96	m0	Iqsec1
149	4.9191e-100	0.677377	0.275	0.129	1.52753e-95	m0	Asprv1
150	6.04379e-100	0.7857	0.613	0.56	1.87678e-95	m0	Rab7
151	2.00284e-99	0.293446	0.684	0.542	6.21942e-95	m0	Txnip
152	5.2829e-98	0.278678	0.351	0.192	1.6405e-93	m0	Tgm2
153	7.82273e-98	0.575358	0.287	0.157	2.42919e-93	m0	Fas
154	2.22749e-96	0.506216	0.213	0.087	6.91702e-92	m0	Il1f9
155	3.47334e-96	0.293547	0.896	0.882	1.07858e-91	m0	Gabarap
156	3.77887e-95	0.607371	0.892	0.891	1.17345e-90	m0	Ubc
157	1.05767e-94	0.304714	0.224	0.097	3.28439e-90	m0	Egr2
158	7.81064e-93	1.05729	0.466	0.373	2.42544e-88	m0	Ezr
159	2.50561e-89	1.29671	0.111	0.027	7.78066e-85	m0	Inhba
160	7.24617e-89	0.480804	0.7	0.63	2.25015e-84	m0	Ier5
161	8.54483e-89	0.309432	0.145	0.046	2.65343e-84	m0	Gm28809
162	8.85323e-89	0.399112	0.17	0.068	2.74919e-84	m0	Gbe1
163	8.36466e-88	0.664193	0.342	0.234	2.59748e-83	m0	Cflar
164	5.73772e-87	1.00717	0.444	0.349	1.78173e-82	m0	Rhob
165	5.29503e-84	0.456314	0.257	0.128	1.64426e-79	m0	Fpr1
166	8.63107e-84	0.817634	0.476	0.399	2.68021e-79	m0	Tnfrsf1b
167	2.54639e-83	0.527139	0.283	0.174	7.90731e-79	m0	Alkbh5
168	4.07905e-81	0.6261	0.245	0.142	1.26667e-76	m0	Tnip1
169	6.86077e-81	0.528535	0.211	0.11	2.13048e-76	m0	Egln1
170	2.72746e-80	1.12645	0.764	0.751	8.46957e-76	m0	Klf2
171	3.65496e-80	0.419037	0.126	0.04	1.13497e-75	m0	Olr1
172	5.40136e-80	0.331229	0.116	0.035	1.67728e-75	m0	Pgm2
173	4.47935e-78	0.293866	0.103	0.027	1.39097e-73	m0	Pdk1
174	3.25375e-76	0.253771	0.188	0.082	1.01039e-71	m0	Ptgs2os2
175	1.20084e-75	0.388699	0.185	0.084	3.72898e-71	m0	Acot1
176	7.87008e-75	0.382103	0.224	0.115	2.4439e-70	m0	Vegfa
177	4.17631e-74	0.607806	0.447	0.358	1.29687e-69	m0	N4bp1
178	8.33405e-74	1.14252	0.189	0.097	2.58797e-69	m0	Icam1
179	6.52485e-72	0.307425	0.302	0.18	2.02616e-67	m0	Dmxl2
180	1.10057e-71	0.456805	0.34	0.232	3.41761e-67	m0	Clec5a
181	9.3037e-70	1.24874	0.384	0.306	2.88908e-65	m0	Ifrd1
182	5.29763e-68	0.326	0.615	0.551	1.64507e-63	m0	Litaf
183	5.72795e-68	0.704576	0.297	0.179	1.7787e-63	m0	Slfn4
184	1.41994e-67	0.270186	0.102	0.03	4.40935e-63	m0	Rps6ka2
185	1.65516e-67	0.473818	0.289	0.187	5.13975e-63	m0	Arrdc4
186	2.93112e-66	0.488405	0.357	0.26	9.102e-62	m0	Il10rb
187	6.92828e-64	0.74693	0.559	0.491	2.15144e-59	m0	Marcks
188	3.20236e-62	0.664914	0.154	0.075	9.94427e-58	m0	Ikbke
189	5.47086e-62	0.364444	0.343	0.244	1.69887e-57	m0	Stx11
190	2.81493e-61	0.322184	0.195	0.105	8.74122e-57	m0	Gse1
191	5.43284e-61	0.346735	0.952	0.958	1.68706e-56	m0	Mcl1
192	1.02819e-59	0.617299	0.195	0.105	3.19283e-55	m0	Isg20
193	1.11755e-59	0.635461	0.925	0.917	3.47032e-55	m0	Prdx5
194	8.35103e-58	0.477561	0.277	0.187	2.59324e-53	m0	Rnf19b
195	1.66069e-56	0.323294	0.117	0.046	5.15693e-52	m0	Abca1
196	5.76203e-56	0.564594	0.688	0.704	1.78928e-51	m0	Cd53
197	7.63604e-56	0.853578	0.226	0.149	2.37122e-51	m0	Slc31a2
198	1.78529e-54	0.32144	0.264	0.168	5.54386e-50	m0	Dedd2
199	5.04086e-54	0.297097	0.338	0.233	1.56534e-49	m0	Bst1
200	9.07824e-54	0.258807	0.141	0.066	2.81906e-49	m0	Tlr4
201	8.52899e-52	0.43316	0.13	0.062	2.64851e-47	m0	Abcc1
202	1.47997e-51	0.420569	0.401	0.283	4.59575e-47	m0	Ifitm1
203	1.57306e-51	0.528045	0.469	0.41	4.88483e-47	m0	Tlr2
204	4.20754e-51	0.34432	0.217	0.135	1.30657e-46	m0	Sertad1
205	5.82232e-50	0.575209	0.221	0.126	1.80801e-45	m0	Chil1
206	8.16393e-50	0.708357	0.205	0.121	2.53515e-45	m0	Rgs1
207	2.47316e-49	0.300936	0.1	0.039	7.67991e-45	m0	Gm12840
208	1.43337e-48	0.534718	0.29	0.221	4.45105e-44	m0	Anxa3
209	1.15334e-47	0.750837	0.705	0.714	3.58146e-43	m0	Bri3
210	1.52937e-47	0.48324	0.224	0.149	4.74916e-43	m0	Alas1
211	4.19518e-47	0.340225	0.237	0.156	1.30273e-42	m0	Ski
212	4.93384e-47	0.380858	0.193	0.12	1.53211e-42	m0	Hk1
213	4.06202e-45	0.314258	0.143	0.077	1.26138e-40	m0	Fam110a
214	5.08842e-45	0.885404	0.524	0.462	1.58011e-40	m0	Thbs1
215	2.17482e-44	0.331867	0.901	0.891	6.75346e-40	m0	Neat1
216	2.34873e-44	0.261113	0.278	0.188	7.2935e-40	m0	Rnf11
217	4.8457e-44	0.462819	0.352	0.293	1.50474e-39	m0	Scarb2
218	4.58844e-43	0.449613	0.39	0.343	1.42485e-38	m0	Sra1
219	5.87527e-42	0.555419	0.353	0.299	1.82445e-37	m0	Gna13
220	4.75274e-41	0.315545	0.193	0.124	1.47587e-36	m0	Fndc3b
221	2.81531e-40	0.46197	0.275	0.214	8.74237e-36	m0	Map2k1
222	3.8506e-40	0.358323	0.134	0.073	1.19573e-35	m0	Rhoh
223	5.38265e-40	0.433277	0.391	0.332	1.67147e-35	m0	Tiparp
224	2.02366e-39	0.493966	0.218	0.151	6.28406e-35	m0	Gla
225	2.9845e-39	0.519838	0.252	0.186	9.26778e-35	m0	Dnajb9
226	1.63291e-38	0.281566	0.206	0.131	5.07068e-34	m0	Zdhhc18
227	1.27483e-37	0.338789	0.126	0.069	3.95871e-33	m0	Csf2rb2
228	4.37389e-37	0.325977	0.143	0.084	1.35822e-32	m0	Relb
229	1.0951e-36	0.426434	0.618	0.617	3.40061e-32	m0	Eif5
230	2.2128e-36	0.288507	0.062	0.121	6.87141e-32	m0	Ifi47
231	5.9689e-34	0.354609	0.16	0.103	1.85352e-29	m0	Sh2b2
232	2.82337e-33	0.61586	0.367	0.343	8.76742e-29	m0	Higd1a
233	1.77546e-32	0.310075	0.13	0.071	5.51334e-28	m0	Mrgpra2b
234	4.92297e-32	0.313242	0.234	0.171	1.52873e-27	m0	Jak2
235	1.57322e-31	0.395327	0.118	0.065	4.88531e-27	m0	Bcl2a1d
236	1.58281e-30	0.347507	0.363	0.318	4.91509e-26	m0	Rab32
237	5.33939e-30	0.388713	0.27	0.217	1.65804e-25	m0	Dgkz
238	7.70826e-30	0.353454	0.385	0.343	2.39365e-25	m0	Lasp1
239	3.10863e-28	0.377462	0.625	0.638	9.65322e-24	m0	Prdx6
240	3.89364e-28	0.722264	0.465	0.476	1.20909e-23	m0	Mapkapk2
241	1.08298e-26	1.5814	0.994	0.995	3.36298e-22	m0	Ftl1
242	1.12201e-26	0.632641	0.322	0.287	3.48417e-22	m0	Ftl1-ps1
243	2.83267e-25	1.4398	0.503	0.52	8.7963e-21	m0	Esd
244	3.36975e-25	0.494215	0.268	0.23	1.04641e-20	m0	Fndc3a
245	4.90788e-25	0.299183	0.536	0.523	1.52405e-20	m0	1810058I24Rik
246	7.87345e-25	0.347625	0.148	0.102	2.44494e-20	m0	Nfkb2
247	7.31444e-24	0.407519	0.122	0.079	2.27135e-19	m0	Fnip2
248	4.28114e-23	0.324778	0.352	0.309	1.32942e-18	m0	Gng12
249	7.0528e-23	0.269934	0.236	0.332	2.19011e-18	m0	Id2
250	3.4953e-22	0.607369	0.238	0.201	1.08539e-17	m0	Plgrkt
251	6.096e-22	0.290803	0.215	0.164	1.89299e-17	m0	Ddit3
252	1.42986e-21	0.2559	0.19	0.143	4.44015e-17	m0	Zfp263
253	1.50412e-21	0.360998	0.26	0.221	4.67074e-17	m0	Sgpl1
254	1.98321e-21	0.497714	0.206	0.165	6.15847e-17	m0	Irak3
255	4.54088e-21	0.903229	0.604	0.604	1.41008e-16	m0	Ctsb
256	5.54969e-21	0.41291	0.423	0.41	1.72335e-16	m0	Slc3a2
257	9.36166e-21	0.281863	0.195	0.152	2.90708e-16	m0	Tmem248
258	1.2298e-20	0.481337	0.309	0.273	3.8189e-16	m0	Furin
259	3.45503e-20	0.668108	0.452	0.44	1.07289e-15	m0	Nlrp3
260	3.65967e-20	0.431755	0.209	0.171	1.13644e-15	m0	Mefv
261	4.40109e-20	0.254288	0.126	0.085	1.36667e-15	m0	Nfkbie
262	8.05974e-20	0.317774	0.288	0.25	2.50279e-15	m0	Birc3
263	3.68903e-19	0.360099	0.481	0.479	1.14555e-14	m0	Samsn1
264	6.60343e-19	0.579044	0.174	0.138	2.05056e-14	m0	Arf2
265	1.721e-18	0.261261	0.183	0.264	5.34422e-14	m0	Pts
266	2.20723e-18	0.281505	0.21	0.168	6.8541e-14	m0	Hspa4l
267	3.08003e-18	0.275533	0.125	0.089	9.56443e-14	m0	Plekhm2
268	2.75178e-17	1.03977	0.481	0.468	8.54511e-13	m0	Hsp90aa1
269	4.52128e-17	0.370101	0.329	0.298	1.40399e-12	m0	Sema4d
270	8.11032e-17	0.436636	0.468	0.494	2.5185e-12	m0	Eif4ebp1
271	9.75897e-17	0.345729	0.289	0.254	3.03045e-12	m0	Slc11a1
272	1.66157e-16	0.272225	0.108	0.073	5.15967e-12	m0	Cdc42ep2
273	2.40323e-16	0.409933	0.371	0.369	7.46275e-12	m0	Adssl1
274	3.24198e-16	0.314763	0.152	0.117	1.00673e-11	m0	Ubap1
275	2.26103e-15	0.370676	0.49	0.503	7.02117e-11	m0	Efhd2
276	2.57576e-15	0.269393	0.592	0.616	7.99851e-11	m0	Emilin2
277	6.1265e-15	0.448142	0.245	0.221	1.90246e-10	m0	Hk2
278	1.64737e-14	0.63862	0.372	0.336	5.11557e-10	m0	Socs3
279	5.10278e-14	0.340628	0.491	0.484	1.58457e-09	m0	Osm
280	1.13383e-13	0.489082	0.343	0.345	3.52087e-09	m0	P4hb
281	1.17236e-12	0.504024	0.414	0.428	3.64052e-08	m0	Vmp1
282	1.43414e-12	0.296298	0.146	0.117	4.45343e-08	m0	Gm14005
283	2.87726e-12	0.251282	0.603	0.643	8.93477e-08	m0	Sdcbp
284	3.0836e-12	0.546014	0.118	0.09	9.5755e-08	m0	Chka
285	2.9263e-11	0.261037	0.117	0.09	9.08705e-07	m0	Tubb6
286	3.37382e-11	0.6411	0.278	0.258	1.04767e-06	m0	Mdm2
287	3.52326e-11	0.266424	0.297	0.278	1.09408e-06	m0	Slc9a3r1
288	6.63524e-11	0.339168	0.231	0.212	2.06044e-06	m0	Rest
289	1.97791e-10	0.845062	0.118	0.089	6.142e-06	m0	Rsad2
290	2.86004e-10	0.285183	0.232	0.19	8.88128e-06	m0	Lrg1
291	5.10914e-10	0.251018	0.2	0.174	1.58654e-05	m0	Gsap
292	1.2206e-09	1.09448	0.207	0.181	3.79034e-05	m0	Isg15
293	2.40947e-09	0.394452	0.327	0.328	7.48212e-05	m0	Runx1
294	2.70873e-09	0.386422	0.405	0.422	8.41143e-05	m0	Atf4
295	6.67124e-09	0.385217	0.155	0.136	0.000207162	m0	Nfkbib
296	9.24365e-09	0.292968	0.416	0.529	0.000287043	m0	Atp6v1e1
297	1.14676e-08	0.376791	0.521	0.519	0.000356103	m0	Capg
298	2.41942e-07	0.274673	0.235	0.223	0.00751304	m0	Znrf1
299	2.64338e-07	0.329737	0.561	0.585	0.00820849	m0	Cyp4f18
300	0	5.35631	0.992	0.128	0	m1	Tmsb10
301	0	4.78935	0.959	0.038	0	m1	Crip1
302	0	4.12703	0.961	0.037	0	m1	S100a4
303	0	4.03131	0.961	0.117	0	m1	Plac8
304	0	4.0138	0.994	0.236	0	m1	Rps4x
305	0	4.00245	0.866	0.018	0	m1	Fn1
306	0	3.9336	0.992	0.657	0	m1	Lyz2
307	0	3.88041	0.996	0.445	0	m1	mt-Atp6
308	0	3.84224	0.996	0.322	0	m1	Rpsa
309	0	3.80821	0.999	0.554	0	m1	Rps24
310	0	3.77838	0.994	0.481	0	m1	mt-Co3
311	0	3.73628	0.995	0.459	0	m1	mt-Co2
312	0	3.69718	0.992	0.455	0	m1	Rpl39
313	0	3.63495	0.995	0.462	0	m1	Rpl32
314	0	3.55124	0.998	0.616	0	m1	Rpl13
315	0	3.51471	0.996	0.546	0	m1	mt-Co1
316	0	3.46808	0.987	0.179	0	m1	Rpl10a
317	0	3.44861	0.997	0.386	0	m1	Rps20
318	0	3.44837	0.994	0.545	0	m1	Rplp0
319	0	3.42995	0.996	0.437	0	m1	Rps15a
320	0	3.41446	0.697	0.129	0	m1	Chil3
321	0	3.40245	0.898	0.017	0	m1	Ccr2
322	0	3.4004	0.948	0.018	0	m1	Ms4a6c
323	0	3.38119	0.991	0.318	0	m1	Rps18
324	0	3.32891	0.996	0.562	0	m1	Rps11
325	0	3.32459	0.998	0.754	0	m1	Rps29
326	0	3.31724	0.512	0.017	0	m1	Gm26917
327	0	3.31028	0.984	0.196	0	m1	Rpl3
328	0	3.30359	0.991	0.381	0	m1	Rps28
329	0	3.26044	0.994	0.491	0	m1	Rps5
330	0	3.23939	0.996	0.425	0	m1	Rps19
331	0	3.13376	0.866	0.021	0	m1	F13a1
332	0	3.12558	0.835	0.153	0	m1	Ly6c2
333	0	3.11414	0.996	0.535	0	m1	Rpl28
334	0	3.08042	0.997	0.582	0	m1	Rpl37a
335	0	3.0704	0.995	0.477	0	m1	Rps7
336	0	3.061	0.997	0.488	0	m1	Rps23
337	0	3.06093	0.99	0.364	0	m1	Rpl6
338	0	3.05812	0.998	0.624	0	m1	Rpl19
339	0	3.04681	0.997	0.587	0	m1	Rps8
340	0	3.03682	0.979	0.157	0	m1	Ctss
341	0	3.03064	0.988	0.306	0	m1	Rack1
342	0	3.02592	0.971	0.134	0	m1	Cybb
343	0	2.96159	0.976	0.245	0	m1	Rpl35
344	0	2.95014	0.985	0.264	0	m1	mt-Cytb
345	0	2.94642	0.998	0.74	0	m1	Eef1a1
346	0	2.91503	0.987	0.263	0	m1	mt-Nd4
347	0	2.9105	0.988	0.379	0	m1	Rpl15
348	0	2.89708	0.534	0.092	0	m1	Apoe
349	0	2.88758	0.81	0.022	0	m1	Lgals1
350	0	2.81907	0.948	0.084	0	m1	Ahnak
351	0	2.80374	0.992	0.505	0	m1	Rps26
352	0	2.80049	0.996	0.529	0	m1	Rpl26
353	0	2.79506	0.877	0.085	0	m1	S100a10
354	0	2.77578	0.988	0.384	0	m1	Rpl36
355	0	2.76801	0.998	0.683	0	m1	Rpl27a
356	0	2.76689	0.996	0.517	0	m1	Rpl11
357	0	2.76601	0.966	0.395	0	m1	H2afz
358	0	2.74631	0.994	0.497	0	m1	Rps21
359	0	2.73742	0.995	0.627	0	m1	Rps12
360	0	2.73373	0.989	0.469	0	m1	Rpl38
361	0	2.71823	0.998	0.769	0	m1	Rpl23
362	0	2.70739	0.998	0.7	0	m1	Rpl35a
363	0	2.70449	0.979	0.251	0	m1	Rpl7a
364	0	2.67629	0.959	0.096	0	m1	mt-Nd1
365	0	2.67344	0.985	0.444	0	m1	Ifitm3
366	0	2.66042	0.996	0.603	0	m1	Rplp1
367	0	2.62754	0.994	0.467	0	m1	Rpl7
368	0	2.62486	0.997	0.684	0	m1	Rps3a1
369	0	2.62046	0.997	0.725	0	m1	Rps10
370	0	2.6141	0.996	0.627	0	m1	Rpl34
371	0	2.58675	0.996	0.746	0	m1	Rpl18a
372	0	2.57795	0.983	0.411	0	m1	Ptma
373	0	2.57152	0.967	0.131	0	m1	mt-Nd2
374	0	2.56547	0.987	0.334	0	m1	Rpl22
375	0	2.55231	0.996	0.713	0	m1	Rps14
376	0	2.54512	0.995	0.637	0	m1	Rpl30
377	0	2.54041	0.998	0.759	0	m1	Rps27a
378	0	2.52408	0.997	0.778	0	m1	Rps16
379	0	2.52199	0.991	0.58	0	m1	Rpl21
380	0	2.50742	0.988	0.482	0	m1	Rpl24
381	0	2.50451	0.962	0.277	0	m1	Npc2
382	0	2.50017	0.996	0.659	0	m1	Rpl18
383	0	2.49063	0.988	0.439	0	m1	Rps2
384	0	2.48739	0.995	0.662	0	m1	Rps13
385	0	2.48052	0.992	0.652	0	m1	Rpl10
386	0	2.46792	0.975	0.258	0	m1	Rpl12
387	0	2.46693	0.951	0.133	0	m1	Rpl36a
388	0	2.46022	0.995	0.61	0	m1	Rpl8
389	0	2.45283	0.985	0.406	0	m1	Rps6
390	0	2.43108	0.996	0.723	0	m1	Rpl41
391	0	2.40041	0.974	0.279	0	m1	Rpl29
392	0	2.36392	0.994	0.651	0	m1	Rps3
393	0	2.32882	0.962	0.201	0	m1	Rpl4
394	0	2.32792	0.975	0.335	0	m1	Hspa8
395	0	2.25857	0.894	0.064	0	m1	Dbi
396	0	2.25389	0.971	0.255	0	m1	Rpl14
397	0	2.24493	0.993	0.693	0	m1	Rpl37
398	0	2.24131	0.984	0.482	0	m1	Ppia
399	0	2.2206	0.966	0.24	0	m1	Ly6e
400	0	2.19164	0.997	0.655	0	m1	Rplp2
401	0	2.18797	0.995	0.718	0	m1	Rpl9
402	0	2.18346	0.978	0.398	0	m1	Naca
403	0	2.17537	0.81	0.032	0	m1	Klf4
404	0	2.17147	0.644	0.133	0	m1	Gm10076
405	0	2.16786	0.982	0.329	0	m1	Rpl5
406	0	2.14378	0.737	0.133	0	m1	Ifi27l2a
407	0	2.12784	0.861	0.066	0	m1	Ctsc
408	0	2.12496	0.784	0.012	0	m1	Ms4a4c
409	0	2.07469	0.969	0.528	0	m1	Vim
410	0	2.07037	0.978	0.324	0	m1	Rps15
411	0	2.06502	0.971	0.322	0	m1	Eef1b2
412	0	2.05535	0.99	0.54	0	m1	Gpx1
413	0	2.05487	0.953	0.227	0	m1	Rps17
414	0	2.053	0.931	0.173	0	m1	Napsa
415	0	2.03773	0.964	0.272	0	m1	Hsp90ab1
416	0	2.02749	0.911	0.102	0	m1	Npm1
417	0	2.02131	0.873	0.015	0	m1	Pld4
418	0	2.01953	0.986	0.615	0	m1	Cst3
419	0	1.99995	0.885	0.094	0	m1	Smpdl3a
420	0	1.99951	0.923	0.153	0	m1	Hint1
421	0	1.99356	0.939	0.174	0	m1	Eif3f
422	0	1.97582	0.993	0.683	0	m1	Rpl17
423	0	1.95968	0.963	0.294	0	m1	Rpl23a
424	0	1.89512	0.999	0.874	0	m1	Rps9
425	0	1.87188	0.96	0.286	0	m1	Eef2
426	0	1.81711	0.988	0.573	0	m1	Rps25
427	0	1.81486	0.932	0.264	0	m1	Psma7
428	0	1.80322	0.879	0.102	0	m1	Mbnl1
429	0	1.78005	0.66	0.08	0	m1	Uba52
430	0	1.77121	0.901	0.102	0	m1	Anxa5
431	0	1.76588	0.922	0.118	0	m1	Prdx1
432	0	1.76556	0.752	0.012	0	m1	Ms4a6b
433	0	1.75051	0.761	0.039	0	m1	mt-Nd4l
434	0	1.72695	0.792	0.012	0	m1	Ly86
435	0	1.71331	0.926	0.19	0	m1	Slc25a5
436	0	1.71148	0.994	0.567	0	m1	Psap
437	0	1.70606	0.895	0.209	0	m1	Rpl27
438	0	1.69573	0.948	0.421	0	m1	Rbm3
439	0	1.68857	0.925	0.241	0	m1	Cox6c
440	0	1.67573	0.899	0.173	0	m1	Ctsh
441	0	1.65323	0.853	0.133	0	m1	Rpl22l1
442	0	1.6513	0.956	0.328	0	m1	Atp5h
443	0	1.64238	0.881	0.157	0	m1	Atp5g2
444	0	1.63533	0.896	0.147	0	m1	Eif3h
445	0	1.6232	0.886	0.17	0	m1	Ndufa4
446	0	1.62147	0.897	0.19	0	m1	Rpl31
447	0	1.62095	0.842	0.105	0	m1	H2afy
448	0	1.61401	0.847	0.077	0	m1	mt-Nd5
449	0	1.60533	0.9	0.168	0	m1	Pomp
450	0	1.60283	0.792	0.134	0	m1	Rpl36al
451	0	1.58433	0.544	0.042	0	m1	Ccl2
452	0	1.58345	0.833	0.1	0	m1	Nsa2
453	0	1.57931	0.8	0.041	0	m1	Rassf4
454	0	1.57102	0.437	0.006	0	m1	Mafb
455	0	1.55383	0.8	0.077	0	m1	Ccl9
456	0	1.55013	0.688	0.023	0	m1	Clec4a3
457	0	1.54582	0.909	0.246	0	m1	Cox7c
458	0	1.53446	0.928	0.543	0	m1	Hmgb2
459	0	1.53103	0.91	0.191	0	m1	Ptpn18
460	0	1.51343	0.766	0.02	0	m1	Cd48
461	0	1.50979	0.995	0.854	0	m1	Rps27
462	0	1.49864	0.784	0.074	0	m1	Itga4
463	0	1.48473	0.313	0.029	0	m1	Stmn1
464	0	1.47594	0.911	0.25	0	m1	Erp29
465	0	1.46215	0.785	0.04	0	m1	Eif3e
466	0	1.46011	0.867	0.199	0	m1	Ifngr1
467	0	1.4577	0.575	0.109	0	m1	Tubb5
468	0	1.44887	0.999	0.972	0	m1	Tpt1
469	0	1.44854	0.967	0.487	0	m1	Btf3
470	0	1.43791	0.667	0.08	0	m1	Dek
471	0	1.43149	0.98	0.587	0	m1	Cox4i1
472	0	1.42087	0.881	0.164	0	m1	Atp5c1
473	0	1.418	0.961	0.385	0	m1	Ucp2
474	0	1.40233	0.902	0.332	0	m1	Sec61g
475	0	1.3973	0.814	0.135	0	m1	Pycard
476	0	1.39721	0.951	0.354	0	m1	Uqcrh
477	0	1.39262	0.901	0.225	0	m1	Eif3k
478	0	1.39024	0.867	0.16	0	m1	Glud1
479	0	1.382	0.733	0.057	0	m1	mt-Nd3
480	0	1.38163	0.933	0.342	0	m1	Ybx1
481	0	1.36281	0.943	0.346	0	m1	Emp3
482	0	1.35829	0.536	0.014	0	m1	Ifi203
483	0	1.35402	0.644	0.018	0	m1	Irf8
484	0	1.35193	0.535	0.015	0	m1	Cx3cr1
485	0	1.34678	0.934	0.369	0	m1	Sub1
486	0	1.34542	0.974	0.513	0	m1	Arhgdib
487	0	1.34283	0.676	0.014	0	m1	H2-DMa
488	0	1.33248	0.933	0.431	0	m1	Sec61b
489	0	1.32564	0.647	0.075	0	m1	Snrpg
490	0	1.31291	0.889	0.236	0	m1	Ppib
491	0	1.30562	0.341	0.025	0	m1	Prtn3
492	0	1.29638	0.925	0.465	0	m1	Tspo
493	0	1.28906	0.848	0.211	0	m1	Smdt1
494	0	1.28657	0.958	0.452	0	m1	Atp5e
495	0	1.27766	0.696	0.033	0	m1	Itgb7
496	0	1.27735	0.931	0.342	0	m1	Tln1
497	0	1.27223	0.956	0.372	0	m1	Lamp1
498	0	1.2689	0.424	0.007	0	m1	Vcan
499	0	1.26026	0.669	0.046	0	m1	Snrpf
500	0	1.2589	0.883	0.229	0	m1	Cox7a2l
501	0	1.25884	0.755	0.101	0	m1	Fam96a
502	0	1.25771	0.715	0.096	0	m1	Tmpo
503	0	1.25193	0.952	0.426	0	m1	Pabpc1
504	0	1.24989	0.664	0.04	0	m1	Lrp1
505	0	1.24608	0.583	0.019	0	m1	Mndal
506	0	1.24066	0.734	0.034	0	m1	Prdx2
507	0	1.22742	0.637	0.016	0	m1	Ccdc88a
508	0	1.22533	0.631	0.015	0	m1	Tmem256
509	0	1.21278	0.819	0.157	0	m1	Snrpe
510	0	1.21119	0.806	0.163	0	m1	Atp5a1
511	0	1.2088	0.617	0.072	0	m1	Pou2f2
512	0	1.20805	0.839	0.242	0	m1	Aprt
513	0	1.19388	0.737	0.094	0	m1	Hnrnpa1
514	0	1.18327	0.949	0.395	0	m1	Zeb2
515	0	1.18255	0.849	0.192	0	m1	Psmb1
516	0	1.18251	0.69	0.119	0	m1	Atp5k
517	0	1.18224	0.842	0.204	0	m1	Ssr4
518	0	1.1768	0.768	0.1	0	m1	Uqcrb
519	0	1.1751	0.842	0.22	0	m1	Atp5j2
520	0	1.17321	0.818	0.357	0	m1	Hmgb1
521	0	1.16553	0.809	0.271	0	m1	Anp32b
522	0	1.16279	0.681	0.034	0	m1	Sh3bgrl
523	0	1.16267	0.719	0.067	0	m1	Add3
524	0	1.16098	0.803	0.145	0	m1	Ndufb11
525	0	1.15973	0.617	0.016	0	m1	Rnase6
526	0	1.15632	0.654	0.03	0	m1	Selenow
527	0	1.14979	0.861	0.259	0	m1	Rrbp1
528	0	1.14789	0.861	0.216	0	m1	Atp5d
529	0	1.13396	0.642	0.036	0	m1	Pid1
530	0	1.12958	0.702	0.088	0	m1	Macf1
531	0	1.1232	0.419	0.043	0	m1	Tuba1b
532	0	1.12046	0.576	0.126	0	m1	H2afv
533	0	1.11754	0.861	0.225	0	m1	Flna
534	0	1.11499	0.753	0.101	0	m1	Atp5g1
535	0	1.10688	0.938	0.454	0	m1	Clta
536	0	1.10539	0.696	0.047	0	m1	Ndufc2
537	0	1.10216	0.883	0.261	0	m1	Klf13
538	0	1.09754	0.692	0.082	0	m1	Nap1l1
539	0	1.09266	0.544	0.014	0	m1	Clec4a1
540	0	1.08919	0.249	0.002	0	m1	Hpgd
541	0	1.08685	0.757	0.105	0	m1	Pgls
542	0	1.08642	0.984	0.709	0	m1	Coro1a
543	0	1.08515	0.77	0.114	0	m1	Ndufb10
544	0	1.08464	0.94	0.394	0	m1	Mpeg1
545	0	1.07256	0.819	0.195	0	m1	Serbp1
546	0	1.06782	0.644	0.057	0	m1	Myo1g
547	0	1.06433	0.827	0.244	0	m1	Hnrnpa3
548	0	1.06211	0.842	0.23	0	m1	Lamtor4
549	0	1.06112	0.69	0.053	0	m1	Hspe1
550	0	1.05847	0.671	0.035	0	m1	Tmem160
551	0	1.05702	0.764	0.101	0	m1	Ndufb5
552	0	1.05479	0.824	0.22	0	m1	Akr1a1
553	0	1.05321	0.745	0.107	0	m1	Ikbkb
554	0	1.04836	0.889	0.208	0	m1	Ifitm6
555	0	1.04781	0.892	0.324	0	m1	Atp5f1
556	0	1.03875	0.7	0.207	0	m1	Tagln2
557	0	1.03842	0.815	0.145	0	m1	Scp2
558	0	1.03022	0.847	0.163	0	m1	Aldh2
559	0	1.02863	0.768	0.205	0	m1	2010107E04Rik
560	0	1.02833	0.765	0.134	0	m1	Ndufb8
561	0	1.02727	0.485	0.015	0	m1	Ifi209
562	0	1.02592	0.803	0.221	0	m1	Srsf3
563	0	1.02409	0.901	0.346	0	m1	Cox6b1
564	0	1.01298	0.706	0.07	0	m1	Rtraf
565	0	1.01263	0.952	0.488	0	m1	Actr3
566	0	1.00826	0.679	0.061	0	m1	Eif3i
567	0	1.00384	0.835	0.229	0	m1	Snrpb
568	0	1.00343	0.703	0.094	0	m1	Atp5o.1
569	0	0.998827	0.457	0.038	0	m1	Nucks1
570	0	0.992409	0.813	0.172	0	m1	Tmem14c
571	0	0.987396	0.64	0.037	0	m1	Ndufa11
572	0	0.986781	0.583	0.009	0	m1	Plekho1
573	0	0.985631	0.781	0.215	0	m1	Grn
574	0	0.982771	0.796	0.167	0	m1	Psme1
575	0	0.982565	0.596	0.022	0	m1	Ehd4
576	0	0.982514	0.596	0.013	0	m1	Mcub
577	0	0.979737	0.765	0.171	0	m1	Cox7b
578	0	0.975294	0.699	0.111	0	m1	S100a13
579	0	0.975022	0.896	0.396	0	m1	Cox5b
580	0	0.974862	0.582	0.031	0	m1	Selenop
581	0	0.967949	0.622	0.051	0	m1	Naaa
582	0	0.967733	0.871	0.224	0	m1	Psmb8
583	0	0.965112	0.664	0.173	0	m1	Ran
584	0	0.964114	0.977	0.676	0	m1	Sem1
585	0	0.961301	0.701	0.144	0	m1	Mycbp2
586	0	0.959834	0.747	0.179	0	m1	Csf1r
587	0	0.959366	0.648	0.077	0	m1	Atp5g3
588	0	0.95851	0.964	0.521	0	m1	Atp5l
589	0	0.958055	0.265	0.018	0	m1	Mki67
590	0	0.957725	0.655	0.108	0	m1	AI839979
591	0	0.956949	0.722	0.101	0	m1	Asah1
592	0	0.956404	0.898	0.356	0	m1	Slc25a3
593	0	0.955762	0.866	0.301	0	m1	Cox5a
594	0	0.955189	0.798	0.212	0	m1	Tpr
595	0	0.953716	0.832	0.223	0	m1	Abracl
596	0	0.94901	0.852	0.446	0	m1	Atf3
597	0	0.948846	0.234	0.015	0	m1	Pclaf
598	0	0.946797	0.98	0.746	0	m1	Oaz1
599	0	0.945533	0.863	0.292	0	m1	Ppp1ca
600	0	0.941069	0.919	0.402	0	m1	Gnas
601	0	0.932458	0.752	0.141	0	m1	Cmpk1
602	0	0.931664	0.555	0.022	0	m1	Idh1
603	0	0.931614	0.725	0.125	0	m1	Ndufb3
604	0	0.931504	0.514	0.013	0	m1	Ccdc50
605	0	0.930065	0.495	0.02	0	m1	Selenoh
606	0	0.929993	0.804	0.198	0	m1	Ywhab
607	0	0.922511	0.649	0.061	0	m1	Psmb10
608	0	0.918814	0.816	0.221	0	m1	Unc93b1
609	0	0.917302	0.634	0.067	0	m1	Xrn2
610	0	0.917086	0.807	0.207	0	m1	Rps27l
611	0	0.91452	0.673	0.088	0	m1	Ramp1
612	0	0.913917	0.509	0.039	0	m1	Ifi207
613	0	0.913868	0.979	0.699	0	m1	Myl6
614	0	0.913858	0.704	0.091	0	m1	Eif3m
615	0	0.912575	0.671	0.096	0	m1	Krtcap2
616	0	0.911388	0.709	0.117	0	m1	Psma4
617	0	0.91133	0.856	0.347	0	m1	Hnrnpa2b1
618	0	0.910187	0.832	0.243	0	m1	Ndufa6
619	0	0.908667	0.704	0.142	0	m1	Uqcr11
620	0	0.90195	0.695	0.162	0	m1	Atpif1
621	0	0.90138	0.528	0.01	0	m1	Tifab
622	0	0.900075	0.611	0.062	0	m1	Ethe1
623	0	0.899136	0.999	0.985	0	m1	Fau
624	0	0.898704	0.24	0.012	0	m1	Ube2c
625	0	0.897091	0.647	0.116	0	m1	Ighm
626	0	0.896631	0.854	0.229	0	m1	Tkt
627	0	0.896114	0.732	0.136	0	m1	Zfp706
628	0	0.889144	0.721	0.114	0	m1	Irf5
629	0	0.88902	0.846	0.237	0	m1	Mgst1
630	0	0.886267	0.535	0.016	0	m1	Tep1
631	0	0.88592	0.742	0.138	0	m1	Ctsa
632	0	0.884788	0.844	0.302	0	m1	Tma7
633	0	0.879095	0.295	0.005	0	m1	Tmem176b
634	0	0.878051	0.265	0.008	0	m1	Ear2
635	0	0.877871	0.808	0.243	0	m1	Sec11c
636	0	0.875737	0.697	0.117	0	m1	Srsf9
637	0	0.872543	0.984	0.714	0	m1	Itm2b
638	0	0.87108	0.344	0.036	0	m1	Mt1
639	0	0.870305	0.997	0.946	0	m1	H3f3a
640	0	0.869674	0.96	0.427	0	m1	Lsp1
641	0	0.866031	0.636	0.079	0	m1	Nme1
642	0	0.858399	0.471	0.009	0	m1	Cd2ap
643	0	0.858053	0.705	0.14	0	m1	Laptm4a
644	0	0.852486	0.73	0.183	0	m1	Hnrnpd
645	0	0.851362	0.593	0.068	0	m1	Epsti1
646	0	0.84978	0.913	0.403	0	m1	Capza2
647	0	0.846378	0.609	0.066	0	m1	Camkk2
648	0	0.839523	0.707	0.125	0	m1	Uqcrfs1
649	0	0.837591	0.52	0.044	0	m1	Iqgap2
650	0	0.832037	0.528	0.025	0	m1	Esyt1
651	0	0.830618	0.675	0.096	0	m1	Clec12a
652	0	0.829728	0.778	0.219	0	m1	Ywhae
653	0	0.829331	0.582	0.065	0	m1	Ndufc1
654	0	0.827899	0.513	0.023	0	m1	BC028528
655	0	0.826021	0.987	0.782	0	m1	Serf2
656	0	0.824541	0.475	0.006	0	m1	Plxnb2
657	0	0.822748	0.69	0.148	0	m1	Jpt1
658	0	0.822656	0.587	0.039	0	m1	Nt5c
659	0	0.820019	0.358	0.048	0	m1	Cenpa
660	0	0.819869	0.771	0.186	0	m1	Selenof
661	0	0.816664	0.858	0.323	0	m1	Rap1a
662	0	0.816468	0.656	0.1	0	m1	Eef1g
663	0	0.815652	0.749	0.155	0	m1	Mia2
664	0	0.812985	0.736	0.182	0	m1	Aes
665	0	0.812946	0.728	0.186	0	m1	Gpr141
666	0	0.80953	0.896	0.352	0	m1	Emb
667	0	0.808189	0.646	0.093	0	m1	Cct2
668	0	0.804806	0.873	0.338	0	m1	Reep5
669	0	0.803884	0.652	0.1	0	m1	Arl6ip5
670	0	0.803865	0.884	0.34	0	m1	Tgfbi
671	0	0.801927	0.972	0.699	0	m1	Fos
672	0	0.801891	0.754	0.191	0	m1	Psmb4
673	0	0.801365	0.716	0.144	0	m1	Asap1
674	0	0.798648	0.929	0.418	0	m1	Mrpl33
675	0	0.798197	0.821	0.302	0	m1	Atp5b
676	0	0.797988	0.814	0.296	0	m1	Hsp90b1
677	0	0.795853	1	0.973	0	m1	Tmsb4x
678	0	0.794573	0.988	0.75	0	m1	Lgals3
679	0	0.794515	0.689	0.115	0	m1	Mrpl30
680	0	0.794193	0.561	0.062	0	m1	Fkbp2
681	0	0.793872	0.609	0.06	0	m1	Cd302
682	0	0.793624	0.436	0.027	0	m1	Mef2c
683	0	0.792952	0.825	0.25	0	m1	Ndufb7
684	0	0.792393	0.765	0.269	0	m1	Tomm7
685	0	0.792249	0.72	0.149	0	m1	Eef1d
686	0	0.787011	0.505	0.009	0	m1	Slc25a4
687	0	0.784222	0.611	0.083	0	m1	Foxp1
688	0	0.783938	0.989	0.83	0	m1	Cyba
689	0	0.783761	0.999	0.969	0	m1	Actb
690	0	0.780895	0.521	0.059	0	m1	Fam46a
691	0	0.779118	0.619	0.08	0	m1	Gm11808
692	0	0.778649	0.21	0.015	0	m1	Birc5
693	0	0.776329	0.495	0.044	0	m1	C1galt1c1
694	0	0.776079	0.798	0.243	0	m1	Gdi2
695	0	0.773902	0.619	0.061	0	m1	Rgs10
696	0	0.773711	0.451	0.052	0	m1	Smc6
697	0	0.772721	0.767	0.222	0	m1	Cox6a1
698	0	0.771157	0.52	0.031	0	m1	Gstm1
699	0	0.771024	0.615	0.071	0	m1	Cct4
700	0	0.77027	0.742	0.215	0	m1	Pdia3
701	0	0.767498	0.493	0.049	0	m1	Snrpd1
702	0	0.766318	0.42	0.044	0	m1	Gm9733
703	0	0.765927	0.17	0.017	0	m1	Top2a
704	0	0.764912	0.536	0.046	0	m1	Sptssa
705	0	0.761288	0.521	0.037	0	m1	Acer3
706	0	0.759467	0.611	0.094	0	m1	Nin
707	0	0.75931	0.549	0.075	0	m1	Bola2
708	0	0.758656	0.607	0.084	0	m1	Lsm4
709	0	0.758359	0.462	0.095	0	m1	Slfn5
710	0	0.757912	0.497	0.033	0	m1	Dnajb14
711	0	0.756006	0.445	0.007	0	m1	Dusp3
712	0	0.75531	0.855	0.341	0	m1	Atp5j
713	0	0.755223	0.655	0.098	0	m1	Ap1s2
714	0	0.753541	0.738	0.179	0	m1	Dad1
715	0	0.752762	0.466	0.04	0	m1	Ranbp1
716	0	0.751249	0.78	0.225	0	m1	Psma2
717	0	0.750754	0.768	0.212	0	m1	Eif3a
718	0	0.750555	0.404	0.008	0	m1	Cbfa2t3
719	0	0.749785	0.609	0.072	0	m1	Vdac3
720	0	0.749459	0.641	0.095	0	m1	Cct5
721	0	0.746628	0.732	0.186	0	m1	Tgfb1
722	0	0.745858	0.388	0.01	0	m1	Aif1
723	0	0.743149	0.576	0.063	0	m1	Rpl13a
724	0	0.741949	0.709	0.17	0	m1	Ndufa1
725	0	0.740609	0.427	0.024	0	m1	Filip1l
726	0	0.739548	0.689	0.159	0	m1	Slk
727	0	0.737518	0.602	0.096	0	m1	Cops9
728	0	0.736911	0.7	0.153	0	m1	Psmb2
729	0	0.736863	0.645	0.103	0	m1	Mrps14
730	0	0.732905	0.456	0.041	0	m1	Rras
731	0	0.732382	0.856	0.296	0	m1	Cytip
732	0	0.729281	0.655	0.101	0	m1	Timm13
733	0	0.729029	0.388	0.008	0	m1	Ms4a6d
734	0	0.72704	0.639	0.127	0	m1	Clec4a2
735	0	0.726817	0.533	0.066	0	m1	Smc1a
736	0	0.724001	0.53	0.037	0	m1	Aimp1
737	0	0.722026	0.511	0.045	0	m1	Metap2
738	0	0.721662	0.237	0.005	0	m1	Lpl
739	0	0.721346	0.775	0.233	0	m1	Psmb3
740	0	0.721325	0.982	0.772	0	m1	Arpc1b
741	0	0.720527	0.661	0.19	0	m1	Ndufa3
742	0	0.718434	0.482	0.02	0	m1	Capn2
743	0	0.717656	0.925	0.447	0	m1	Samhd1
744	0	0.717242	0.376	0.016	0	m1	Ldlr
745	0	0.717055	0.735	0.207	0	m1	Pnp
746	0	0.715537	0.567	0.054	0	m1	Ndufs8
747	0	0.715433	0.508	0.042	0	m1	Prcp
748	0	0.714528	0.169	0.016	0	m1	Elane
749	0	0.714437	0.354	0.006	0	m1	H2-DMb1
750	0	0.713405	0.543	0.049	0	m1	Fkbp1a
751	0	0.712195	0.381	0.076	0	m1	AY036118
752	0	0.710116	0.486	0.058	0	m1	Bst2
753	0	0.709424	0.852	0.307	0	m1	Ndufa13
754	0	0.707293	0.977	0.703	0	m1	Calm1
755	0	0.70702	0.46	0.026	0	m1	Sptbn1
756	0	0.706096	0.761	0.202	0	m1	Lamtor2
757	0	0.703197	0.468	0.013	0	m1	Akr1b3
758	0	0.700988	0.618	0.104	0	m1	Tacc1
759	0	0.700339	0.74	0.194	0	m1	Wasf2
760	0	0.7002	0.472	0.051	0	m1	Lsm5
761	0	0.699148	0.765	0.246	0	m1	Ndufa2
762	0	0.697933	0.614	0.09	0	m1	Psma5
763	0	0.697873	0.569	0.064	0	m1	Dnajc15
764	0	0.695561	0.575	0.076	0	m1	Tbca
765	0	0.69542	0.496	0.065	0	m1	Fcgr2b
766	0	0.694999	0.56	0.062	0	m1	2022-09-09
767	0	0.694834	0.127	0.002	0	m1	Ace
768	0	0.694355	0.775	0.236	0	m1	Ptp4a2
769	0	0.694107	0.903	0.419	0	m1	Capzb
770	0	0.691044	0.41	0.014	0	m1	Ybx3
771	0	0.689868	0.478	0.026	0	m1	Mrpl23
772	0	0.688351	0.973	0.74	0	m1	Cfl1
773	0	0.686669	0.406	0.052	0	m1	Anp32e
774	0	0.685229	0.533	0.047	0	m1	Cyb5a
775	0	0.684935	0.474	0.057	0	m1	Jarid2
776	0	0.684374	0.469	0.023	0	m1	Mdh1
777	0	0.683943	0.49	0.05	0	m1	Pnn
778	0	0.681348	0.728	0.172	0	m1	Hexa
779	0	0.681168	0.55	0.064	0	m1	Mtch1
780	0	0.680063	0.793	0.297	0	m1	Sumo2
781	0	0.679729	0.722	0.277	0	m1	Nr4a1
782	0	0.675062	0.543	0.051	0	m1	Wdr83os
783	0	0.674382	0.845	0.35	0	m1	Ywhaz
784	0	0.672546	0.562	0.081	0	m1	Fam174a
785	0	0.671124	0.488	0.044	0	m1	Gyg
786	0	0.670785	0.447	0.026	0	m1	Dna2
787	0	0.670589	0.432	0.011	0	m1	Cisd1
788	0	0.669883	0.469	0.091	0	m1	Alyref
789	0	0.669698	0.581	0.085	0	m1	Fam105a
790	0	0.669606	0.593	0.092	0	m1	Gltp
791	0	0.668332	0.841	0.348	0	m1	Cox7a2
792	0	0.666997	0.509	0.052	0	m1	Anapc13
793	0	0.666218	0.643	0.115	0	m1	Fermt3
794	2.94902e-290	1.52568	0.168	0.019	9.1576e-286	m1	Hist1h2ap
795	4.09096e-278	3.64357	0.373	0.116	1.27037e-273	m1	Cd74
796	8.22456e-248	0.679297	0.227	0.047	2.55397e-243	m1	H2afx
797	1.11243e-124	1.91096	0.118	0.025	3.45442e-120	m1	H2-Aa
798	4.13397e-76	2.00163	0.144	0.054	1.28372e-71	m1	H2-Ab1
799	9.31532e-14	3.69668	0.106	0.064	2.89269e-09	m1	Igkc
800	8.63115e-83	0.946104	0.559	0.494	2.68023e-78	m2	Serp1
801	1.31942e-82	0.936077	0.573	0.523	4.09719e-78	m2	Ubl5
802	2.25294e-82	0.934029	0.238	0.125	6.99606e-78	m2	Sirpb1b
803	7.20257e-82	0.895802	0.545	0.474	2.23661e-77	m2	Cd300a
804	6.66544e-81	0.800157	0.602	0.526	2.06982e-76	m2	Atp5e
805	8.99756e-81	1.01175	0.401	0.297	2.79401e-76	m2	Rin3
806	2.01302e-80	0.47496	0.975	0.983	6.25103e-76	m2	H3f3b
807	3.29242e-80	0.674996	0.337	0.193	1.02239e-75	m2	Lrg1
808	4.89791e-79	0.954465	0.53	0.444	1.52095e-74	m2	Neurl3
809	1.54859e-78	0.693899	0.577	0.466	4.80885e-74	m2	Ucp2
810	1.72603e-78	0.842176	0.571	0.535	5.35984e-74	m2	Vamp8
811	5.49806e-78	0.865188	0.398	0.278	1.70731e-73	m2	Lpcat2
812	5.56494e-78	0.835916	0.589	0.534	1.72808e-73	m2	Fam49b
813	5.56749e-78	0.942676	0.3	0.186	1.72887e-73	m2	Rasgrp4
814	7.22939e-78	0.720909	0.665	0.654	2.24494e-73	m2	Pfdn5
815	8.78806e-78	0.999978	0.499	0.432	2.72896e-73	m2	Cap1
816	1.09594e-77	0.826823	0.22	0.112	3.40321e-73	m2	Ikbkap
817	3.73444e-76	0.605826	0.828	0.829	1.15966e-71	m2	Jund
818	3.88802e-76	0.909462	0.239	0.128	1.20735e-71	m2	Arhgap25
819	2.55102e-75	0.658109	0.768	0.767	7.92169e-71	m2	Cox8a
820	2.78624e-75	0.776231	0.165	0.07	8.6521e-71	m2	Trp53inp1
821	2.21584e-74	0.669375	0.734	0.746	6.88085e-70	m2	Tpd52
822	7.57537e-74	0.818756	0.649	0.606	2.35238e-69	m2	Slfn2
823	2.01934e-73	0.964043	0.396	0.267	6.27065e-69	m2	Slc2a3
824	3.70561e-73	1.01671	0.491	0.432	1.1507e-68	m2	1110008F13Rik
825	1.01033e-72	0.931414	0.478	0.405	3.13739e-68	m2	Sirpa
826	3.00677e-72	1.02876	0.346	0.243	9.33693e-68	m2	Rassf3
827	6.97653e-72	0.791764	0.614	0.559	2.16642e-67	m2	Actr3
828	1.36778e-71	0.99368	0.404	0.291	4.24736e-67	m2	Gngt2
829	1.39546e-71	0.975762	0.325	0.215	4.33334e-67	m2	Gm34084
830	3.26142e-71	1.06225	0.269	0.158	1.01277e-66	m2	Acsl1
831	9.10544e-71	0.993735	0.143	0.058	2.82751e-66	m2	Adpgk
832	2.80307e-70	1.07579	0.298	0.193	8.70436e-66	m2	Abtb1
833	2.21127e-69	0.749448	0.655	0.67	6.86667e-65	m2	Atp6v1g1
834	4.35249e-69	0.797572	0.241	0.134	1.35158e-64	m2	B430306N03Rik
835	1.71692e-68	1.18314	0.329	0.231	5.33156e-64	m2	Fam129a
836	6.08027e-68	0.924465	0.262	0.156	1.8881e-63	m2	Sun2
837	3.47718e-67	1.04159	0.322	0.221	1.07977e-62	m2	Coq10b
838	1.49954e-66	0.747322	0.56	0.465	4.65651e-62	m2	C5ar1
839	2.0062e-66	0.916635	0.593	0.556	6.22985e-62	m2	H2afj
840	1.36394e-65	0.885727	0.244	0.142	4.23546e-61	m2	Slc22a15
841	1.76877e-65	0.847959	0.211	0.113	5.49257e-61	m2	6430548M08Rik
842	2.19105e-65	0.81189	0.463	0.339	6.80385e-61	m2	Ifitm1
843	3.22154e-65	0.566084	0.889	0.876	1.00038e-60	m2	Rps27
844	4.06085e-65	0.729366	0.196	0.1	1.26102e-60	m2	Rgs3
845	1.24533e-64	0.900946	0.363	0.265	3.86714e-60	m2	Cd37
846	1.98105e-64	0.599587	0.14	0.058	6.15176e-60	m2	Chst15
847	2.31084e-64	0.9348	0.329	0.232	7.17584e-60	m2	Cmtm6
848	2.7614e-64	0.468619	0.803	0.776	8.57497e-60	m2	Cfl1
849	5.33818e-64	0.735629	0.169	0.08	1.65767e-59	m2	Hdac4
850	1.05619e-63	0.973726	0.508	0.453	3.27979e-59	m2	2022-03-07
851	4.26816e-63	0.698065	0.182	0.09	1.32539e-58	m2	Fam122a
852	4.91046e-63	0.883705	0.555	0.528	1.52485e-58	m2	Vsir
853	5.74256e-63	1.01666	0.294	0.197	1.78324e-58	m2	Myadm
854	9.3511e-63	0.94036	0.292	0.191	2.9038e-58	m2	Pag1
855	1.57699e-62	0.866013	0.563	0.547	4.89702e-58	m2	Ube2b
856	1.59543e-62	0.557515	0.126	0.05	4.95428e-58	m2	Ggt5
857	2.7619e-61	1.05875	0.304	0.21	8.57653e-57	m2	Cdk11b
858	1.90938e-60	1.04423	0.484	0.438	5.92919e-56	m2	Clk1
859	1.94213e-60	0.765582	0.2	0.107	6.0309e-56	m2	Pfkfb4
860	3.36257e-60	0.829905	0.524	0.492	1.04418e-55	m2	Supt4a
861	4.56769e-60	0.521277	0.142	0.061	1.41841e-55	m2	Mapk13
862	5.89833e-60	0.949293	0.239	0.144	1.83161e-55	m2	Sik1
863	7.47186e-60	0.963788	0.414	0.34	2.32024e-55	m2	Tnfrsf1a
864	9.62557e-60	0.702272	0.174	0.086	2.98903e-55	m2	Cd101
865	1.27022e-59	0.961434	0.233	0.14	3.94442e-55	m2	Mtus1
866	1.74604e-59	0.983829	0.549	0.49	5.42198e-55	m2	Cxcr4
867	2.35471e-59	0.719975	0.69	0.731	7.31207e-55	m2	Srsf5
868	3.31237e-59	0.923796	0.313	0.218	1.02859e-54	m2	Themis2
869	3.55101e-59	0.867032	0.413	0.32	1.1027e-54	m2	Lamtor4
870	4.5135e-59	0.712762	0.62	0.61	1.40158e-54	m2	Gnb2
871	4.51943e-59	0.941774	0.51	0.414	1.40342e-54	m2	Ptgs2
872	6.69482e-59	0.489081	0.768	0.747	2.07894e-54	m2	Calm1
873	1.01006e-58	0.971765	0.48	0.437	3.13654e-54	m2	Pgd
874	1.37349e-58	0.631048	0.163	0.078	4.2651e-54	m2	AC139671.1
875	2.38211e-58	1.01137	0.309	0.211	7.39715e-54	m2	Adrb2
876	4.72312e-58	0.657193	0.105	0.038	1.46667e-53	m2	Gm28192
877	5.03349e-58	0.768343	0.606	0.594	1.56305e-53	m2	Gpx4
878	1.14085e-57	0.888091	0.469	0.416	3.54268e-53	m2	Skap2
879	3.63e-57	0.856467	0.579	0.581	1.12722e-52	m2	Dazap2
880	1.99123e-56	0.822273	0.457	0.389	6.18337e-52	m2	Ndufa13
881	2.45772e-56	0.502498	0.96	0.981	7.63195e-52	m2	Cebpb
882	2.79822e-56	0.72993	0.566	0.499	8.68933e-52	m2	Ets2
883	6.51736e-55	0.891882	0.274	0.176	2.02384e-50	m2	Dgat1
884	6.61296e-55	0.594104	0.167	0.083	2.05352e-50	m2	Vamp5
885	1.01091e-54	0.671015	0.144	0.067	3.13917e-50	m2	Sfxn5
886	1.00124e-53	0.734086	0.188	0.103	3.10914e-49	m2	Prkcb
887	1.64249e-53	0.978865	0.341	0.259	5.10041e-49	m2	Ankrd44
888	7.28127e-53	0.937482	0.466	0.419	2.26105e-48	m2	Syk
889	1.26509e-52	0.822034	0.439	0.372	3.92849e-48	m2	Fgr
890	1.37281e-52	0.439491	0.118	0.049	4.26299e-48	m2	Ndst1
891	1.71238e-52	0.551952	0.101	0.038	5.31746e-48	m2	Ddx60
892	5.17602e-52	0.718261	0.366	0.269	1.60731e-47	m2	Igf1r
893	8.37559e-52	0.713872	0.196	0.111	2.60087e-47	m2	Ttyh3
894	6.53241e-51	1.08135	0.303	0.223	2.02851e-46	m2	Phf20l1
895	8.80029e-51	0.889803	0.289	0.197	2.73276e-46	m2	Cpd
896	3.25972e-50	0.821288	0.381	0.305	1.01224e-45	m2	Tprgl
897	2.96523e-49	0.514014	0.108	0.044	9.20792e-45	m2	Gm39321
898	7.16723e-49	0.974059	0.359	0.29	2.22564e-44	m2	Cdc42se1
899	1.18485e-48	0.567421	0.779	0.783	3.67931e-44	m2	Anxa2
900	1.38482e-48	0.532916	0.123	0.055	4.30028e-44	m2	Pram1
901	1.41582e-48	0.887847	0.439	0.381	4.39656e-44	m2	Snap23
902	5.82794e-48	0.945756	0.299	0.22	1.80975e-43	m2	D1Ertd622e
903	1.11669e-47	0.944348	0.173	0.097	3.46765e-43	m2	Dck
904	1.24064e-47	0.948255	0.25	0.164	3.85255e-43	m2	Sh2d3c
905	1.63517e-47	0.597281	0.158	0.083	5.0777e-43	m2	Map3k3
906	4.05934e-47	0.696685	0.254	0.166	1.26055e-42	m2	Cd82
907	4.95714e-47	0.939481	0.311	0.236	1.53934e-42	m2	Ppp3ca
908	1.1367e-46	0.482166	0.103	0.043	3.52981e-42	m2	Plxnc1
909	1.92201e-46	0.942616	0.362	0.279	5.96842e-42	m2	Nfkbid
910	2.59739e-46	0.643604	0.201	0.118	8.06568e-42	m2	Map4k2
911	3.19173e-46	0.870189	0.447	0.401	9.91128e-42	m2	Il17ra
912	3.33468e-46	0.515608	0.119	0.054	1.03552e-41	m2	Mvb12b
913	1.1098e-45	0.777881	0.474	0.399	3.44628e-41	m2	Plk3
914	1.27523e-45	0.890128	0.244	0.163	3.95998e-41	m2	Preb
915	1.70632e-45	0.479034	0.766	0.74	5.29863e-41	m2	Rpl37
916	7.63112e-45	0.348557	0.768	0.766	2.36969e-40	m2	Ctsd
917	9.24274e-45	0.817321	0.368	0.305	2.87015e-40	m2	Fes
918	9.73649e-45	0.819775	0.165	0.091	3.02347e-40	m2	Tmem71
919	2.89472e-44	0.737333	0.329	0.251	8.98898e-40	m2	Arrb2
920	6.51873e-44	0.791849	0.447	0.4	2.02426e-39	m2	Calm3
921	3.52528e-43	0.796103	0.224	0.145	1.0947e-38	m2	Mfsd6
922	3.83644e-43	0.954866	0.253	0.178	1.19133e-38	m2	Pnkp
923	4.10129e-43	0.374717	0.109	0.048	1.27357e-38	m2	Ptgs1
924	5.96555e-43	0.422416	0.732	0.711	1.85248e-38	m2	Ccr1
925	6.97177e-43	0.829862	0.336	0.254	2.16494e-38	m2	Timp2
926	2.28483e-42	0.614974	0.108	0.048	7.09509e-38	m2	Adam19
927	4.22507e-42	0.949872	0.41	0.342	1.31201e-37	m2	Nr4a1
928	7.3629e-42	0.697122	0.17	0.098	2.2864e-37	m2	Rab27a
929	1.2852e-41	0.762195	0.278	0.2	3.99093e-37	m2	Sirpb1c
930	2.90358e-41	0.701107	0.232	0.15	9.01649e-37	m2	Il18rap
931	1.03734e-40	0.962273	0.352	0.289	3.22125e-36	m2	Klf3
932	1.91043e-40	0.816929	0.566	0.591	5.93245e-36	m2	Son
933	2.82415e-40	0.73524	0.566	0.576	8.76982e-36	m2	Apbb1ip
934	7.9206e-40	0.916779	0.269	0.197	2.45958e-35	m2	Washc2
935	1.00762e-39	1.07964	0.345	0.254	3.12897e-35	m2	Stfa2l1
936	1.76335e-39	0.908009	0.405	0.361	5.47573e-35	m2	Ankrd11
937	1.90935e-39	0.689959	0.305	0.222	5.92909e-35	m2	Fpr2
938	2.89206e-39	0.437982	0.867	0.914	8.98072e-35	m2	Gng5
939	4.74815e-39	0.450787	0.11	0.052	1.47444e-34	m2	Megf9
940	1.83993e-38	0.554839	0.149	0.081	5.71354e-34	m2	Arap3
941	1.94451e-38	0.626208	0.117	0.057	6.03829e-34	m2	Lrrk2
942	3.59905e-38	0.769633	0.222	0.147	1.11761e-33	m2	Selenon
943	4.68541e-38	0.832028	0.355	0.3	1.45496e-33	m2	Vps28
944	6.42877e-38	0.598621	0.132	0.069	1.99633e-33	m2	Mctp1
945	1.54339e-37	0.703466	0.431	0.381	4.7927e-33	m2	Ppp1ca
946	4.90284e-37	0.472456	0.102	0.047	1.52248e-32	m2	Pithd1
947	6.83318e-37	0.680548	0.53	0.522	2.12191e-32	m2	Ptpn6
948	1.52223e-36	1.01115	0.375	0.329	4.72699e-32	m2	Tkt
949	2.26886e-36	0.447533	0.488	0.448	7.0455e-32	m2	Creg1
950	3.49977e-36	0.699659	0.4	0.342	1.08678e-31	m2	F630028O10Rik
951	3.84097e-36	0.768215	0.472	0.433	1.19274e-31	m2	Adgre5
952	4.35953e-36	0.396663	0.832	0.903	1.35376e-31	m2	Gabarap
953	6.4974e-36	0.772602	0.185	0.117	2.01764e-31	m2	Usp32
954	1.12722e-35	0.633225	0.195	0.124	3.50035e-31	m2	Nbeal2
955	1.16485e-35	0.474955	0.101	0.047	3.61722e-31	m2	Satb1
956	1.62769e-35	0.680456	0.165	0.099	5.05448e-31	m2	Fry
957	1.65802e-35	0.710434	0.202	0.132	5.14865e-31	m2	Sgms1
958	2.59428e-35	0.79321	0.358	0.304	8.05601e-31	m2	Inpp5d
959	2.69784e-35	0.834457	0.356	0.309	8.3776e-31	m2	Iscu
960	3.426e-35	0.794244	0.397	0.351	1.06388e-30	m2	Pxn
961	2.01315e-34	0.837461	0.266	0.203	6.25143e-30	m2	Prex1
962	2.56196e-34	0.842941	0.325	0.263	7.95565e-30	m2	Gpcpd1
963	2.92511e-34	0.872209	0.275	0.214	9.08333e-30	m2	Gng2
964	3.40164e-34	0.715377	0.421	0.388	1.05631e-29	m2	Tmem50a
965	4.16464e-34	0.804103	0.189	0.12	1.29324e-29	m2	Arrdc3
966	4.795e-34	0.662016	0.595	0.578	1.48899e-29	m2	Zfp36l2
967	8.60037e-34	0.607859	0.125	0.067	2.67067e-29	m2	Kif23
968	1.0095e-33	0.700667	0.476	0.436	3.13481e-29	m2	Tln1
969	2.16778e-33	1.00694	0.413	0.382	6.73162e-29	m2	Sbno1
970	2.74466e-33	1.48243	0.371	0.316	8.523e-29	m2	Ifitm6
971	6.58762e-33	0.846894	0.188	0.123	2.04565e-28	m2	Lars2
972	1.6513e-32	0.721563	0.213	0.147	5.12778e-28	m2	Il16
973	1.69267e-32	0.936926	0.326	0.271	5.25624e-28	m2	Aldh2
974	2.20871e-32	0.666739	0.183	0.116	6.8587e-28	m2	St3gal6
975	2.4918e-32	0.725045	0.411	0.383	7.7378e-28	m2	Tmem59
976	2.79347e-32	0.615567	0.515	0.5	8.67458e-28	m2	Capzb
977	3.33788e-32	0.789562	0.379	0.341	1.03651e-27	m2	Sf3b2
978	3.63503e-32	0.682247	0.217	0.153	1.12878e-27	m2	Pik3cd
979	5.69065e-32	0.791888	0.446	0.432	1.76712e-27	m2	Jak1
980	7.64579e-32	0.546042	0.141	0.081	2.37425e-27	m2	Slc35a5
981	7.76682e-32	0.778468	0.214	0.149	2.41183e-27	m2	Snrk
982	8.3876e-32	0.547748	0.634	0.655	2.6046e-27	m2	Msn
983	9.45669e-32	0.854811	0.4	0.365	2.93659e-27	m2	Ogt
984	1.18949e-31	0.530644	0.109	0.056	3.69372e-27	m2	Fbxo31
985	1.52507e-31	0.550991	0.135	0.077	4.73581e-27	m2	Kif21b
986	1.98864e-31	0.372447	0.859	0.905	6.17534e-27	m2	Neat1
987	7.42579e-31	0.836367	0.303	0.247	2.30593e-26	m2	Sephs2
988	7.51398e-31	0.749282	0.309	0.254	2.33332e-26	m2	Unc119
989	1.31629e-30	0.574314	0.594	0.628	4.08747e-26	m2	Rap1b
990	1.78251e-30	0.586032	0.422	0.381	5.53524e-26	m2	Plbd1
991	2.15554e-30	0.389859	0.672	0.652	6.69359e-26	m2	Cox4i1
992	2.4351e-30	0.814514	0.204	0.142	7.56172e-26	m2	Xpo6
993	6.71031e-30	0.493088	0.12	0.066	2.08375e-25	m2	Pacs1
994	9.13973e-30	0.761341	0.379	0.343	2.83816e-25	m2	Nadk
995	1.20027e-29	0.829217	0.295	0.244	3.72719e-25	m2	Timm10b
996	1.82033e-29	1.02301	0.413	0.365	5.65267e-25	m2	Fosb
997	4.95006e-29	2.90628	0.17	0.11	1.53714e-24	m2	Ltf
998	5.67347e-29	0.916769	0.364	0.329	1.76178e-24	m2	Tpm4
999	6.04681e-29	0.756716	0.237	0.178	1.87772e-24	m2	Ttc7
1000	7.0515e-29	0.743094	0.179	0.119	2.1897e-24	m2	Cwc25
1001	7.11148e-29	0.522247	0.128	0.074	2.20833e-24	m2	Arhgap4
1002	9.95211e-29	0.514321	0.135	0.079	3.09043e-24	m2	Pilrb1
1003	1.25854e-28	0.650981	0.183	0.122	3.90815e-24	m2	Rnf167
1004	2.70336e-28	0.761948	0.307	0.247	8.39475e-24	m2	Pde4b
1005	3.34902e-28	0.396056	0.112	0.06	1.03997e-23	m2	Itgax
1006	6.32526e-28	0.617705	0.437	0.39	1.96418e-23	m2	Cd300lf
1007	1.0379e-27	0.823155	0.285	0.23	3.223e-23	m2	Raf1
1008	1.12306e-27	0.841361	0.383	0.357	3.48745e-23	m2	Arhgap30
1009	1.54809e-27	0.814808	0.229	0.173	4.80728e-23	m2	Dock8
1010	1.58483e-27	0.834127	0.287	0.24	4.92137e-23	m2	Smap2
1011	2.05711e-27	0.747609	0.182	0.125	6.38796e-23	m2	Atp1a3
1012	2.10048e-27	0.822817	0.216	0.152	6.52262e-23	m2	Rdh12
1013	2.90133e-27	0.814834	0.354	0.321	9.0095e-23	m2	Ppp1r12a
1014	3.87516e-27	0.910566	0.326	0.286	1.20335e-22	m2	Cdkn1b
1015	4.99013e-27	0.642786	0.169	0.11	1.54958e-22	m2	Stap1
1016	6.85907e-27	0.732293	0.183	0.122	2.12995e-22	m2	Syne1
1017	8.82376e-27	0.586321	0.106	0.058	2.74004e-22	m2	Mpzl3
1018	1.0042e-26	0.650323	0.303	0.251	3.11834e-22	m2	Scp2
1019	1.17614e-26	0.637732	0.333	0.274	3.65227e-22	m2	Mirt1
1020	1.42698e-26	0.769664	0.376	0.348	4.43119e-22	m2	Ppp1r18
1021	1.92683e-26	0.31157	0.989	0.987	5.98339e-22	m2	Fau
1022	3.07408e-26	0.782468	0.356	0.324	9.54595e-22	m2	Pstpip1
1023	6.19891e-26	0.692773	0.259	0.206	1.92495e-21	m2	Clec4a2
1024	6.70411e-26	0.663716	0.206	0.148	2.08183e-21	m2	Trim12c
1025	8.19557e-26	0.590426	0.18	0.124	2.54497e-21	m2	Hsd17b11
1026	1.17013e-25	0.770845	0.261	0.208	3.63359e-21	m2	Per1
1027	1.19627e-25	0.562972	0.141	0.087	3.71478e-21	m2	Gsdme
1028	2.33906e-25	0.526976	0.124	0.073	7.26347e-21	m2	Dgkh
1029	2.47218e-25	0.564148	0.173	0.117	7.67685e-21	m2	Pbx2
1030	3.13414e-25	0.657747	0.377	0.343	9.73244e-21	m2	Ndufb7
1031	3.64913e-25	0.680862	0.174	0.119	1.13316e-20	m2	Rbm38
1032	1.08962e-24	0.888293	0.28	0.235	3.3836e-20	m2	Ckap4
1033	1.57535e-24	0.557142	0.127	0.077	4.89193e-20	m2	Tmem156
1034	2.5402e-24	0.426507	0.636	0.666	7.88808e-20	m2	Vasp
1035	6.33715e-24	0.508141	0.143	0.091	1.96788e-19	m2	Pik3r5
1036	6.83499e-24	0.836131	0.266	0.22	2.12247e-19	m2	Pet100
1037	7.7472e-24	0.897409	0.529	0.542	2.40574e-19	m2	Lilr4b
1038	3.19576e-23	0.782427	0.208	0.158	9.9238e-19	m2	Rasgrp2
1039	7.26385e-23	0.777398	0.302	0.262	2.25564e-18	m2	Tnrc6b
1040	9.43193e-23	0.740318	0.364	0.329	2.9289e-18	m2	Flna
1041	1.10728e-22	0.549287	0.455	0.438	3.43844e-18	m2	Cox6b1
1042	1.17584e-22	0.51696	0.277	0.214	3.65134e-18	m2	Entpd1
1043	1.8067e-22	0.709965	0.277	0.235	5.61034e-18	m2	Fuca1
1044	2.45828e-22	0.620565	0.319	0.274	7.6337e-18	m2	Tmem14c
1045	2.69792e-22	0.689569	0.22	0.171	8.37787e-18	m2	Rassf5
1046	3.0494e-22	0.519496	0.111	0.066	9.46929e-18	m2	Atrn
1047	3.73239e-22	0.745572	0.347	0.322	1.15902e-17	m2	Mdh2
1048	4.37274e-22	0.746391	0.182	0.131	1.35787e-17	m2	Arhgap31
1049	5.28946e-22	0.626209	0.164	0.114	1.64254e-17	m2	Akna
1050	5.54771e-22	0.661562	0.213	0.163	1.72273e-17	m2	Kmt2c
1051	5.65183e-22	0.613234	0.178	0.127	1.75506e-17	m2	Zmynd11
1052	7.97141e-22	0.642579	0.281	0.235	2.47536e-17	m2	Ptk2b
1053	8.39274e-22	0.713341	0.425	0.425	2.6062e-17	m2	Fis1
1054	8.45661e-22	0.696177	0.281	0.239	2.62603e-17	m2	Pkn1
1055	1.04664e-21	0.760192	0.269	0.227	3.25014e-17	m2	Arhgap9
1056	1.22016e-21	0.672156	0.364	0.342	3.78895e-17	m2	Rnf130
1057	1.43343e-21	0.739258	0.235	0.187	4.45123e-17	m2	Clec12a
1058	1.50638e-21	0.500794	0.133	0.085	4.67776e-17	m2	C5ar2
1059	2.46952e-21	0.803182	0.224	0.177	7.66861e-17	m2	Fgd4
1060	3.55777e-21	0.500243	0.125	0.078	1.10479e-16	m2	Dennd1c
1061	4.16394e-21	0.560326	0.546	0.573	1.29303e-16	m2	Scand1
1062	4.49233e-21	0.729228	0.302	0.268	1.395e-16	m2	Hipk1
1063	6.09488e-21	0.669827	0.57	0.62	1.89264e-16	m2	Ccnl1
1064	7.36389e-21	0.416192	0.119	0.074	2.28671e-16	m2	Acap1
1065	8.96568e-21	0.58412	0.19	0.142	2.78411e-16	m2	Pigx
1066	9.5225e-21	0.632636	0.236	0.186	2.95702e-16	m2	Capn1
1067	9.72822e-21	0.636593	0.203	0.153	3.0209e-16	m2	Slc16a6
1068	1.0732e-20	0.543046	0.332	0.284	3.33261e-16	m2	Rab11fip1
1069	1.2846e-20	0.713149	0.203	0.155	3.98907e-16	m2	Clip1
1070	1.75018e-20	0.417933	0.137	0.09	5.43483e-16	m2	Agpat2
1071	1.78708e-20	0.506272	0.131	0.085	5.54943e-16	m2	Treml2
1072	2.02727e-20	0.781912	0.337	0.317	6.29528e-16	m2	Capza1
1073	3.02978e-20	0.576063	0.15	0.103	9.40839e-16	m2	Atxn7l1
1074	3.51769e-20	0.806712	0.33	0.307	1.09235e-15	m2	Nsd3
1075	4.00883e-20	0.702236	0.306	0.272	1.24486e-15	m2	Dok3
1076	4.45595e-20	0.88889	0.42	0.403	1.38371e-15	m2	Fbxl5
1077	5.48558e-20	0.586684	0.383	0.35	1.70344e-15	m2	Tsc22d3
1078	6.09251e-20	0.890959	0.155	0.11	1.89191e-15	m2	Cd177
1079	6.57573e-20	0.597646	0.215	0.168	2.04196e-15	m2	Sipa1
1080	8.51654e-20	0.596136	0.2	0.154	2.64464e-15	m2	Sla
1081	1.22949e-19	0.570886	0.131	0.087	3.81792e-15	m2	Map3k5
1082	1.27152e-19	0.521981	0.564	0.617	3.94845e-15	m2	Rabac1
1083	1.28633e-19	0.757902	0.48	0.514	3.99444e-15	m2	Sf3b1
1084	2.18832e-19	0.448058	0.163	0.113	6.79539e-15	m2	Fcgr4
1085	2.55129e-19	0.89285	0.37	0.357	7.92253e-15	m2	Ddx6
1086	2.61873e-19	0.627141	0.44	0.449	8.13196e-15	m2	Ndufb9
1087	3.56549e-19	0.65735	0.504	0.541	1.10719e-14	m2	Itgam
1088	3.81494e-19	0.857925	0.457	0.48	1.18465e-14	m2	Fosl2
1089	3.92236e-19	0.530824	0.166	0.119	1.21801e-14	m2	Nfatc1
1090	5.14652e-19	0.697461	0.199	0.153	1.59815e-14	m2	Xpr1
1091	1.73506e-18	0.707523	0.26	0.221	5.38787e-14	m2	Cdc42ep3
1092	2.62853e-18	1.103	0.356	0.339	8.16236e-14	m2	Mgst1
1093	2.77467e-18	0.602448	0.214	0.169	8.61617e-14	m2	Mbp
1094	3.45041e-18	0.559741	0.162	0.117	1.07146e-13	m2	Tbc1d14
1095	5.62106e-18	0.478623	0.127	0.083	1.74551e-13	m2	Gfod1
1096	7.9876e-18	0.675826	0.315	0.289	2.48039e-13	m2	Stat3
1097	1.09267e-17	0.598199	0.262	0.22	3.39306e-13	m2	Tctex1d2
1098	1.8355e-17	0.60648	0.162	0.118	5.69977e-13	m2	Zfp652
1099	1.8754e-17	0.530494	0.161	0.117	5.82367e-13	m2	Cds2
1100	1.93432e-17	0.609226	0.305	0.272	6.00666e-13	m2	Aes
1101	2.16891e-17	0.647934	0.232	0.193	6.73512e-13	m2	Ikzf1
1102	2.19828e-17	0.662729	0.243	0.204	6.82632e-13	m2	Cfp
1103	2.27623e-17	0.719502	0.283	0.252	7.06838e-13	m2	Mia2
1104	4.90734e-17	0.502196	0.646	0.732	1.52387e-12	m2	Ube2d3
1105	5.52305e-17	0.627595	0.228	0.187	1.71507e-12	m2	Trim12a
1106	7.21249e-17	0.665409	0.28	0.249	2.23969e-12	m2	Atxn7l3b
1107	7.4293e-17	0.721736	0.425	0.429	2.30702e-12	m2	Gm2a
1108	1.15818e-16	0.583334	0.434	0.439	3.5965e-12	m2	Igsf6
1109	1.40814e-16	0.775133	0.181	0.142	4.37269e-12	m2	Xdh
1110	1.41299e-16	0.549685	0.121	0.082	4.38774e-12	m2	Rgs18
1111	1.83444e-16	0.517064	0.167	0.123	5.69649e-12	m2	Rinl
1112	1.97385e-16	0.685675	0.226	0.187	6.1294e-12	m2	Ppt1
1113	2.18229e-16	0.705757	0.43	0.45	6.77666e-12	m2	Pak2
1114	2.41731e-16	0.523288	0.456	0.456	7.50647e-12	m2	Ptpn1
1115	3.32902e-16	0.535277	0.551	0.596	1.03376e-11	m2	Fcgr3
1116	4.07686e-16	0.641806	0.283	0.251	1.26599e-11	m2	Apobr
1117	4.43977e-16	0.555846	0.416	0.412	1.37868e-11	m2	Nedd8
1118	7.5039e-16	0.643127	0.218	0.181	2.33018e-11	m2	Mapk14
1119	8.75768e-16	0.510237	0.579	0.634	2.71952e-11	m2	Calm2
1120	1.2051e-15	0.534738	0.176	0.134	3.7422e-11	m2	Cfap43
1121	1.23628e-15	0.318876	0.586	0.631	3.83902e-11	m2	Atp6v0e
1122	1.45745e-15	0.90019	0.231	0.198	4.52583e-11	m2	St8sia4
1123	1.54889e-15	0.688937	0.31	0.291	4.80976e-11	m2	Ccnd3
1124	1.57248e-15	0.691847	0.213	0.176	4.88303e-11	m2	Nin
1125	1.72791e-15	0.590922	0.178	0.14	5.36569e-11	m2	Ankrd13a
1126	1.76506e-15	0.690601	0.278	0.25	5.48103e-11	m2	Msl1
1127	2.42339e-15	0.568293	0.166	0.126	7.52535e-11	m2	AI467606
1128	3.29799e-15	0.766	0.316	0.301	1.02412e-10	m2	Rp9
1129	3.90168e-15	0.701957	0.323	0.311	1.21159e-10	m2	Rab8a
1130	4.49884e-15	0.448973	0.12	0.082	1.39702e-10	m2	Asxl1
1131	4.95357e-15	0.375026	0.727	0.723	1.53823e-10	m2	Grina
1132	5.09244e-15	0.747879	0.189	0.152	1.58136e-10	m2	Smim4
1133	1.04798e-14	0.563702	0.19	0.152	3.25428e-10	m2	Gmip
1134	1.15126e-14	0.627721	0.208	0.174	3.57499e-10	m2	Rasa3
1135	2.54134e-14	0.725052	0.202	0.168	7.89163e-10	m2	Nfe2
1136	3.98753e-14	0.624352	0.203	0.17	1.23825e-09	m2	Was
1137	8.65431e-14	0.74369	0.323	0.311	2.68742e-09	m2	Dock2
1138	9.07842e-14	0.625029	0.451	0.478	2.81912e-09	m2	Csf2ra
1139	1.49269e-13	0.54445	0.473	0.52	4.63526e-09	m2	Grb2
1140	1.61396e-13	0.915409	0.282	0.266	5.01183e-09	m2	Atp11b
1141	1.95337e-13	0.578979	0.231	0.195	6.0658e-09	m2	Ppp1r3b
1142	2.24812e-13	0.574107	0.257	0.231	6.98109e-09	m2	Twf2
1143	2.30401e-13	0.528511	0.154	0.118	7.15465e-09	m2	Pik3cg
1144	3.95388e-13	0.734128	0.24	0.212	1.2278e-08	m2	Cop1
1145	5.09879e-13	0.54371	0.133	0.098	1.58333e-08	m2	F5
1146	7.38609e-13	0.407388	0.136	0.099	2.2936e-08	m2	4732465J04Rik
1147	7.45189e-13	0.365261	0.623	0.689	2.31403e-08	m2	Chchd2
1148	7.88816e-13	0.69052	0.464	0.501	2.44951e-08	m2	Ddx3x
1149	8.35765e-13	0.63913	0.428	0.456	2.5953e-08	m2	Srrm2
1150	9.19702e-13	0.560975	0.307	0.295	2.85595e-08	m2	Mpc2
1151	1.43496e-12	0.434464	0.138	0.102	4.45598e-08	m2	Tmem131l
1152	1.58211e-12	0.638927	0.235	0.205	4.91294e-08	m2	Notch1
1153	1.66971e-12	0.551984	0.239	0.21	5.18495e-08	m2	Psmb9
1154	1.85237e-12	0.450476	0.129	0.095	5.75217e-08	m2	Stat5b
1155	1.9881e-12	0.461243	0.113	0.081	6.17365e-08	m2	Smarca2
1156	2.53804e-12	0.470866	0.178	0.142	7.88137e-08	m2	Cass4
1157	2.59199e-12	0.449915	0.106	0.075	8.04889e-08	m2	Evi2
1158	2.95334e-12	0.651584	0.215	0.186	9.17102e-08	m2	Cers6
1159	3.19297e-12	0.250065	0.258	0.374	9.91512e-08	m2	Arf4
1160	3.28855e-12	0.647225	0.321	0.312	1.02119e-07	m2	Irf2
1161	4.45209e-12	0.383468	0.11	0.077	1.38251e-07	m2	Arhgap5
1162	4.62835e-12	0.707765	0.169	0.136	1.43724e-07	m2	4932438A13Rik
1163	7.2984e-12	0.552392	0.225	0.19	2.26637e-07	m2	Itga4
1164	1.38243e-11	0.687906	0.289	0.276	4.29286e-07	m2	Wipf1
1165	1.44693e-11	0.43809	0.119	0.087	4.49314e-07	m2	Rnf44
1166	1.83955e-11	0.685045	0.273	0.256	5.71236e-07	m2	Evi2a
1167	2.17776e-11	0.443958	0.122	0.091	6.76259e-07	m2	Rgs14
1168	2.27787e-11	0.6514	0.154	0.123	7.07348e-07	m2	Cyld
1169	2.78489e-11	0.478134	0.111	0.081	8.64792e-07	m2	Dynlt1f
1170	2.80565e-11	0.540819	0.369	0.368	8.71238e-07	m2	Rbx1
1171	2.84985e-11	0.457595	0.173	0.139	8.84963e-07	m2	Sft2d2
1172	3.5476e-11	0.37957	0.379	0.355	1.10164e-06	m2	Cox6c
1173	3.75865e-11	0.537546	0.246	0.215	1.16717e-06	m2	Dusp6
1174	4.73008e-11	0.607153	0.392	0.407	1.46883e-06	m2	Ppp1r2
1175	5.4218e-11	0.589985	0.232	0.206	1.68363e-06	m2	Ccnt1
1176	5.57481e-11	0.397631	0.1	0.07	1.73115e-06	m2	Prkar2b
1177	5.67668e-11	0.493108	0.179	0.143	1.76278e-06	m2	Oasl2
1178	5.70034e-11	0.569225	0.142	0.111	1.77013e-06	m2	2022-03-01
1179	6.18866e-11	0.630831	0.303	0.294	1.92176e-06	m2	Plp2
1180	6.32025e-11	0.706966	0.257	0.238	1.96263e-06	m2	Cdkn2d
1181	8.33334e-11	0.598301	0.357	0.367	2.58775e-06	m2	Syf2
1182	9.33177e-11	0.449066	0.165	0.128	2.8978e-06	m2	Cpne2
1183	9.33776e-11	0.580232	0.32	0.308	2.89965e-06	m2	Nisch
1184	1.79147e-10	0.299902	0.148	0.114	5.56306e-06	m2	Itpr2
1185	1.8893e-10	0.605209	0.417	0.452	5.86684e-06	m2	Ssu72
1186	2.00501e-10	0.493288	0.198	0.169	6.22616e-06	m2	Pnpla2
1187	2.6416e-10	0.604543	0.459	0.507	8.20297e-06	m2	Actr2
1188	3.52258e-10	0.678092	0.161	0.134	1.09387e-05	m2	Far1
1189	4.52503e-10	0.381762	0.483	0.506	1.40516e-05	m2	Snx20
1190	4.56605e-10	0.55461	0.199	0.174	1.4179e-05	m2	Aldh3b1
1191	4.82461e-10	0.520676	0.154	0.124	1.49819e-05	m2	Rell1
1192	4.88675e-10	0.45925	0.151	0.121	1.51748e-05	m2	Rassf2
1193	4.97205e-10	0.494075	0.147	0.118	1.54397e-05	m2	Ccm2
1194	5.17502e-10	0.258095	0.176	0.254	1.607e-05	m2	Znhit1
1195	5.91752e-10	0.440983	0.547	0.602	1.83757e-05	m2	Litaf
1196	6.49978e-10	0.619112	0.266	0.252	2.01838e-05	m2	Cmip
1197	6.73626e-10	0.453528	0.578	0.659	2.09181e-05	m2	Rbm39
1198	7.01054e-10	0.6252	0.243	0.226	2.17698e-05	m2	Stk4
1199	1.12958e-09	0.597787	0.24	0.222	3.50769e-05	m2	Mettl9
1200	1.26132e-09	0.452675	0.152	0.122	3.91679e-05	m2	Supt20
1201	1.27815e-09	0.378817	0.105	0.077	3.96905e-05	m2	Atp6v0a1
1202	1.36807e-09	0.521425	0.334	0.326	4.24825e-05	m2	Atp5j2
1203	1.39993e-09	0.532722	0.217	0.197	4.3472e-05	m2	Ndufa8
1204	1.44474e-09	0.399917	0.145	0.116	4.48636e-05	m2	Pqlc1
1205	1.54612e-09	0.529412	0.134	0.105	4.80115e-05	m2	Trim30d
1206	1.69747e-09	0.556638	0.184	0.158	5.27116e-05	m2	Slc12a6
1207	2.38517e-09	0.676419	0.415	0.453	7.40667e-05	m2	Tsc22d4
1208	2.39682e-09	0.340292	0.102	0.074	7.44284e-05	m2	Cebpe
1209	2.43233e-09	0.686184	0.225	0.203	7.5531e-05	m2	Ighm
1210	2.43792e-09	0.471368	0.138	0.11	7.57048e-05	m2	Mical1
1211	2.6161e-09	0.396004	0.106	0.079	8.12377e-05	m2	Sh3bp1
1212	2.89095e-09	0.849843	0.317	0.318	8.97728e-05	m2	Lilrb4a
1213	3.25281e-09	0.485207	0.21	0.182	0.000101009	m2	Hist1h4i
1214	3.32628e-09	0.537507	0.197	0.169	0.000103291	m2	Stat1
1215	3.45612e-09	0.265137	0.26	0.368	0.000107323	m2	Hnrnpc
1216	3.88809e-09	0.519862	0.145	0.119	0.000120737	m2	Grk6
1217	6.39665e-09	0.393883	0.13	0.101	0.000198635	m2	Ifi27
1218	6.90786e-09	0.564201	0.213	0.194	0.00021451	m2	Cyb5r4
1219	7.22832e-09	0.531466	0.195	0.171	0.000224461	m2	Klhl2
1220	7.49462e-09	0.614396	0.364	0.379	0.00023273	m2	Slc6a6
1221	7.54954e-09	0.429842	0.159	0.131	0.000234436	m2	Dock5
1222	9.1897e-09	0.430638	0.133	0.107	0.000285368	m2	Wdfy4
1223	9.55754e-09	0.450311	0.101	0.076	0.00029679	m2	Rab3d
1224	1.04131e-08	0.619881	0.437	0.471	0.000323357	m2	Rsrp1
1225	1.14039e-08	0.645289	0.414	0.452	0.000354126	m2	Ndufa7
1226	1.20227e-08	0.581026	0.151	0.124	0.000373342	m2	AY036118
1227	1.35279e-08	0.354564	0.111	0.084	0.000420082	m2	A530064D06Rik
1228	1.77794e-08	0.58945	0.228	0.211	0.000552103	m2	Mark2
1229	1.87318e-08	0.505654	0.186	0.161	0.000581678	m2	Gramd1a
1230	1.87832e-08	0.778827	0.28	0.273	0.000583276	m2	Sfpq
1231	2.01126e-08	0.3832	0.415	0.423	0.000624556	m2	Atp5f1
1232	2.11197e-08	0.481308	0.513	0.581	0.00065583	m2	Elob
1233	2.14879e-08	0.477396	0.153	0.129	0.000667264	m2	Rbfa
1234	2.20339e-08	0.389585	0.112	0.086	0.000684219	m2	Tgfbr2
1235	2.8938e-08	0.256902	0.189	0.264	0.000898612	m2	Trps1
1236	3.11495e-08	0.402339	0.118	0.093	0.000967284	m2	Tmem123
1237	3.22231e-08	0.483807	0.174	0.148	0.00100063	m2	Tcn2
1238	3.27789e-08	0.625305	0.24	0.228	0.00101788	m2	Dennd5a
1239	3.31658e-08	0.521822	0.212	0.194	0.0010299	m2	Csk
1240	3.37721e-08	0.361336	0.108	0.082	0.00104873	m2	Numb
1241	3.45893e-08	0.56341	0.164	0.142	0.0010741	m2	Cpne3
1242	3.52188e-08	0.36328	0.16	0.129	0.00109365	m2	Rtp4
1243	3.58286e-08	0.442342	0.124	0.098	0.00111259	m2	Sos2
1244	4.1374e-08	0.33905	0.25	0.344	0.00128479	m2	Slc38a2
1245	4.40173e-08	0.635413	0.278	0.27	0.00136687	m2	Ndufa3
1246	5.42864e-08	0.310003	0.635	0.632	0.00168576	m2	Egr1
1247	7.21093e-08	0.258804	0.203	0.28	0.00223921	m2	Ralb
1248	7.38749e-08	0.383468	0.616	0.68	0.00229404	m2	Trib1
1249	8.44532e-08	0.542201	0.177	0.156	0.00262252	m2	Chp1
1250	8.45321e-08	0.41238	0.513	0.561	0.00262498	m2	Tpm3
1251	9.66097e-08	0.387877	0.112	0.087	0.00300002	m2	Jdp2
1252	9.72993e-08	0.359533	0.118	0.093	0.00302144	m2	Mylip
1253	1.03718e-07	0.25358	0.157	0.22	0.00322077	m2	Elf1
1254	1.08299e-07	0.554083	0.379	0.4	0.00336302	m2	Cyth4
1255	1.14524e-07	0.545843	0.36	0.384	0.0035563	m2	Srp14
1256	1.15767e-07	0.441525	0.168	0.145	0.0035949	m2	Pttg1
1257	1.2817e-07	0.515266	0.209	0.191	0.00398008	m2	Stk10
1258	1.29487e-07	0.616003	0.149	0.127	0.00402097	m2	Mindy1
1259	1.36855e-07	0.256302	0.146	0.205	0.00424977	m2	Ppp4r3b
1260	1.41375e-07	0.641341	0.194	0.176	0.0043901	m2	Tbc1d23
1261	1.59621e-07	0.26893	0.143	0.201	0.00495672	m2	G3bp2
1262	1.60907e-07	0.430647	0.213	0.189	0.00499665	m2	Antxr2
1263	1.61245e-07	0.552549	0.231	0.215	0.00500715	m2	Med13l
1264	1.77783e-07	0.257473	0.175	0.243	0.00552071	m2	Ggnbp2
1265	1.80662e-07	0.683036	0.321	0.328	0.00561009	m2	Top1
1266	1.94992e-07	0.608348	0.268	0.265	0.00605509	m2	Ubl3
1267	2.30152e-07	0.396192	0.159	0.135	0.00714691	m2	Vgll4
1268	2.3228e-07	0.27619	0.17	0.235	0.007213	m2	Ash1l
1269	2.42085e-07	0.495152	0.555	0.64	0.00751748	m2	Sh3glb1
1270	2.4514e-07	0.592761	0.272	0.268	0.00761233	m2	Tnfaip8
1271	2.48058e-07	0.521475	0.199	0.181	0.00770294	m2	Rapgef6
1272	2.51088e-07	0.635553	0.231	0.216	0.00779703	m2	Nabp1
1273	2.81513e-07	0.535869	0.193	0.174	0.00874182	m2	Senp2
1274	2.92474e-07	0.289086	0.444	0.434	0.00908218	m2	Atp5h
1275	3.37689e-07	0.542282	0.209	0.193	0.0104862	m2	Rnaseh2c
1276	3.39723e-07	0.419087	0.114	0.091	0.0105494	m2	Ctnnbip1
1277	3.9657e-07	0.462366	0.123	0.101	0.0123147	m2	Cbx4
1278	4.14815e-07	0.270935	0.194	0.264	0.0128813	m2	Tra2b
1279	4.49459e-07	0.556499	0.238	0.227	0.0139571	m2	Arhgef1
1280	4.59037e-07	0.407908	0.18	0.159	0.0142545	m2	Atg2a
1281	4.99153e-07	0.529416	0.241	0.23	0.0155002	m2	Csnk1e
1282	5.85926e-07	0.329827	0.162	0.223	0.0181947	m2	Gls
1283	6.32201e-07	0.541821	0.208	0.196	0.0196317	m2	Tecr
1284	6.40212e-07	0.418157	0.453	0.469	0.0198805	m2	Sub1
1285	6.71444e-07	0.465811	0.411	0.438	0.0208503	m2	Cox7a2
1286	6.95951e-07	0.607061	0.198	0.183	0.0216114	m2	Lmo4
1287	7.20929e-07	0.530257	0.366	0.388	0.022387	m2	Cmtm7
1288	7.56819e-07	0.66082	0.254	0.25	0.0235015	m2	Purb
1289	7.91803e-07	0.527371	0.205	0.191	0.0245879	m2	Rchy1
1290	8.38479e-07	0.358587	0.104	0.082	0.0260373	m2	Aqp9
1291	8.55419e-07	0.447866	0.178	0.154	0.0265633	m2	Osgin1
1292	9.03442e-07	0.377329	0.246	0.22	0.0280546	m2	Asprv1
1293	9.14892e-07	0.398652	0.117	0.095	0.0284102	m2	Ralgapa1
1294	1.12733e-06	0.663998	0.26	0.257	0.035007	m2	Stk38
1295	1.21206e-06	0.31987	0.148	0.205	0.0376382	m2	Klra2
1296	1.24703e-06	0.584234	0.291	0.298	0.038724	m2	Cnbp
1297	1.49835e-06	0.562915	0.222	0.213	0.0465284	m2	Nrros
1298	1.56219e-06	0.272687	0.21	0.282	0.0485106	m2	Abi1
1299	1.57126e-06	0.506832	0.17	0.151	0.0487923	m2	Ctdsp2
1300	3.41062e-48	0.640491	0.929	0.276	1.0591e-43	m3	Aldh2
1301	3.69364e-48	0.595495	0.85	0.235	1.14699e-43	m3	Uqcr11
1302	3.94197e-48	1.2182	0.984	0.585	1.2241e-43	m3	Hnrnpf
1303	3.94902e-48	0.382641	0.709	0.165	1.22629e-43	m3	Tmem165
1304	4.27262e-48	0.330807	0.417	0.07	1.32678e-43	m3	Gapt
1305	4.28545e-48	0.715495	0.835	0.235	1.33076e-43	m3	Zfp706
1306	4.40493e-48	0.273613	0.425	0.072	1.36786e-43	m3	Polr2b
1307	4.41212e-48	0.343026	0.78	0.191	1.37009e-43	m3	Clec12a
1308	4.58496e-48	0.477124	0.764	0.191	1.42377e-43	m3	Sp3
1309	5.95204e-48	0.260663	0.457	0.081	1.84829e-43	m3	Scarb1
1310	5.95566e-48	0.341174	0.63	0.138	1.84941e-43	m3	Ak2
1311	6.25554e-48	0.340021	0.598	0.127	1.94253e-43	m3	Cyb5a
1312	6.28434e-48	0.278217	0.425	0.072	1.95147e-43	m3	Slirp
1313	6.9798e-48	0.515806	0.78	0.2	2.16744e-43	m3	Hnrnpul1
1314	7.98654e-48	0.403117	0.496	0.096	2.48006e-43	m3	Eif2s1
1315	9.0824e-48	0.306992	0.535	0.106	2.82036e-43	m3	Ddrgk1
1316	9.45557e-48	0.277831	0.496	0.093	2.93624e-43	m3	Tlk1
1317	1.05004e-47	0.50695	0.78	0.201	3.26069e-43	m3	Fermt3
1318	1.18058e-47	0.268063	0.394	0.064	3.66607e-43	m3	Efr3a
1319	1.70205e-47	1.38002	1	0.696	5.28539e-43	m3	Rpl30
1320	1.83884e-47	0.331173	0.677	0.155	5.71015e-43	m3	Aplp2
1321	2.06695e-47	0.345493	0.472	0.088	6.41849e-43	m3	Rps6ka3
1322	2.4054e-47	1.12231	0.976	0.439	7.46949e-43	m3	Tln1
1323	2.43653e-47	0.432548	0.614	0.136	7.56616e-43	m3	Mrps15
1324	2.98752e-47	0.269524	0.559	0.114	9.27713e-43	m3	Eprs
1325	3.73892e-47	0.363973	0.606	0.131	1.16105e-42	m3	Wbp4
1326	4.72645e-47	0.412701	0.74	0.182	1.46771e-42	m3	Cdc5l
1327	4.83283e-47	0.445698	0.78	0.2	1.50074e-42	m3	Cdc40
1328	4.99399e-47	0.26384	0.409	0.069	1.55078e-42	m3	Snrpa
1329	5.0896e-47	0.328926	0.52	0.103	1.58047e-42	m3	1810022K09Rik
1330	5.74841e-47	0.290754	0.386	0.062	1.78505e-42	m3	2310009B15Rik
1331	7.01296e-47	0.276497	0.567	0.116	2.17773e-42	m3	Ing3
1332	7.2051e-47	0.282738	0.465	0.085	2.2374e-42	m3	Adam15
1333	7.30374e-47	0.278299	0.457	0.082	2.26803e-42	m3	Eif2ak1
1334	7.77349e-47	0.386222	0.669	0.155	2.4139e-42	m3	Mapk1
1335	8.54363e-47	0.465802	0.74	0.187	2.65305e-42	m3	G3bp2
1336	9.81269e-47	0.257167	0.362	0.056	3.04713e-42	m3	Arhgef10l
1337	1.07587e-46	0.44245	0.685	0.164	3.34089e-42	m3	Ufc1
1338	1.10067e-46	0.8475	0.976	0.344	3.4179e-42	m3	Ndufb7
1339	1.10555e-46	0.513554	0.795	0.211	3.43306e-42	m3	Psmb9
1340	1.12869e-46	0.367792	0.567	0.12	3.50493e-42	m3	Akirin2
1341	1.18785e-46	0.306462	0.472	0.088	3.68862e-42	m3	Dnajc21
1342	1.89777e-46	0.850676	0.953	0.331	5.89314e-42	m3	Lamtor4
1343	1.92061e-46	0.755701	0.843	0.252	5.96407e-42	m3	Bzw1
1344	1.92323e-46	1.07559	0.992	0.426	5.97221e-42	m3	Reep5
1345	2.08233e-46	0.270874	0.409	0.068	6.46627e-42	m3	Fzr1
1346	2.11199e-46	0.350692	0.528	0.106	6.55836e-42	m3	Itpr1
1347	2.27059e-46	0.302176	0.669	0.153	7.05085e-42	m3	Mat2a
1348	2.30849e-46	0.348373	0.528	0.107	7.16855e-42	m3	Stard3nl
1349	2.50958e-46	0.252144	0.307	0.042	7.79301e-42	m3	Nav1
1350	2.66428e-46	0.401224	0.717	0.176	8.27338e-42	m3	Nsd1
1351	3.0865e-46	0.272178	0.354	0.054	9.58452e-42	m3	Myo9a
1352	4.0799e-46	0.342598	0.701	0.167	1.26693e-41	m3	Eea1
1353	4.57907e-46	0.890057	0.953	0.336	1.42194e-41	m3	Sec11c
1354	4.81835e-46	0.356649	0.575	0.122	1.49624e-41	m3	Cpsf6
1355	6.60282e-46	0.331363	0.528	0.108	2.05037e-41	m3	Limd1
1356	6.66575e-46	0.287098	0.417	0.071	2.06992e-41	m3	Smg6
1357	6.91611e-46	0.30354	0.535	0.109	2.14766e-41	m3	Atraid
1358	7.67996e-46	0.423238	0.559	0.12	2.38486e-41	m3	Atp13a3
1359	7.69498e-46	0.356316	0.567	0.121	2.38952e-41	m3	Adh5
1360	7.83485e-46	1.08112	0.984	0.58	2.43296e-41	m3	Rps21
1361	8.68519e-46	0.30929	0.449	0.083	2.69701e-41	m3	Churc1
1362	8.76649e-46	0.31943	0.504	0.099	2.72226e-41	m3	Hps3
1363	1.13712e-45	0.266221	0.402	0.068	3.53111e-41	m3	Apopt1
1364	1.26077e-45	0.269445	0.441	0.079	3.91506e-41	m3	Cops4
1365	1.34403e-45	1.09045	1	0.955	4.17361e-41	m3	H3f3a
1366	1.37115e-45	1.43234	0.992	0.799	4.25784e-41	m3	Rps27a
1367	1.61194e-45	0.554577	0.843	0.239	5.00555e-41	m3	Asap1
1368	1.68713e-45	0.303296	0.528	0.107	5.23904e-41	m3	Zbtb8os
1369	2.22516e-45	0.375883	0.732	0.18	6.90977e-41	m3	Sec11a
1370	2.6567e-45	0.308031	0.567	0.121	8.24984e-41	m3	Txn2
1371	3.15228e-45	0.438466	0.772	0.202	9.78877e-41	m3	Arid1a
1372	5.07613e-45	0.47414	0.819	0.223	1.57629e-40	m3	Mrps24
1373	5.12932e-45	1.21996	0.984	0.566	1.59281e-40	m3	Rpl24
1374	5.32763e-45	0.92834	0.992	0.651	1.65439e-40	m3	Rpl37a
1375	5.44182e-45	0.311685	0.638	0.144	1.68985e-40	m3	Usp9x
1376	6.30265e-45	0.68898	0.921	0.296	1.95716e-40	m3	Kif5b
1377	6.90563e-45	0.446824	0.772	0.202	2.1444e-40	m3	Vcp
1378	7.39312e-45	0.772778	0.945	0.311	2.29578e-40	m3	Ptpn18
1379	8.05169e-45	0.786343	0.945	0.302	2.50029e-40	m3	Eif3f
1380	8.57613e-45	0.662134	0.921	0.282	2.66315e-40	m3	Selenof
1381	9.30416e-45	0.312876	0.598	0.133	2.88922e-40	m3	Med30
1382	9.43357e-45	1.05756	0.984	0.469	2.92941e-40	m3	Lamp1
1383	9.98382e-45	0.281061	0.512	0.103	3.10028e-40	m3	Cenpb
1384	1.00574e-44	0.351874	0.669	0.158	3.12312e-40	m3	Tbca
1385	1.18647e-44	0.38433	0.48	0.095	3.68434e-40	m3	Upf3a
1386	1.19172e-44	0.325625	0.449	0.084	3.70066e-40	m3	Rsl1d1
1387	1.24467e-44	0.282458	0.26	0.033	3.86506e-40	m3	Tcf12
1388	1.42247e-44	0.276678	0.417	0.074	4.41719e-40	m3	Mrps7
1389	1.48931e-44	0.415849	0.795	0.208	4.62475e-40	m3	Psma6
1390	1.68077e-44	0.432953	0.772	0.204	5.2193e-40	m3	Morc3
1391	1.78068e-44	0.354977	0.669	0.16	5.52956e-40	m3	Eif1ax
1392	1.90039e-44	0.338687	0.63	0.145	5.90128e-40	m3	Tmem208
1393	2.19696e-44	0.3311	0.575	0.125	6.82221e-40	m3	Ssbp4
1394	2.56777e-44	0.401238	0.543	0.117	7.97371e-40	m3	Gyg
1395	2.69076e-44	1.6268	0.992	0.713	8.35562e-40	m3	Lyz2
1396	3.10555e-44	0.279821	0.717	0.175	9.64366e-40	m3	Mfsd14b
1397	3.15122e-44	0.467877	0.74	0.192	9.78548e-40	m3	2410015M20Rik
1398	3.1863e-44	0.296787	0.52	0.106	9.89443e-40	m3	Commd7
1399	3.41091e-44	0.312363	0.669	0.158	1.05919e-39	m3	Snx6
1400	3.89537e-44	0.387998	0.74	0.187	1.20963e-39	m3	Ssr1
1401	4.17787e-44	0.52431	0.89	0.263	1.29735e-39	m3	Fam111a
1402	7.92141e-44	1.31159	0.984	0.708	2.45984e-39	m3	Rpl10
1403	7.96168e-44	0.81735	0.906	0.312	2.47234e-39	m3	Cox6a1
1404	8.07341e-44	0.343461	0.976	0.293	2.50704e-39	m3	Ctss
1405	8.26784e-44	0.2855	0.402	0.07	2.56741e-39	m3	Trem2
1406	8.34635e-44	0.336639	0.724	0.184	2.59179e-39	m3	Mapk14
1407	9.82794e-44	0.250215	0.504	0.101	3.05187e-39	m3	Cs
1408	1.27344e-43	0.268105	0.354	0.057	3.95442e-39	m3	Tmem205
1409	1.68918e-43	0.334887	0.457	0.088	5.2454e-39	m3	Erh
1410	1.82119e-43	0.2987	0.512	0.105	5.65533e-39	m3	Rap2a
1411	1.84571e-43	0.301922	0.598	0.134	5.73147e-39	m3	Imp3
1412	2.10515e-43	0.708893	0.937	0.308	6.53712e-39	m3	Grn
1413	2.34011e-43	0.811227	0.945	0.34	7.26676e-39	m3	2022-09-07
1414	2.35112e-43	0.409717	0.795	0.21	7.30092e-39	m3	Mrpl30
1415	2.82445e-43	0.352525	0.654	0.157	8.77075e-39	m3	Thoc2
1416	3.47216e-43	0.548615	0.89	0.271	1.07821e-38	m3	Mapre1
1417	3.60734e-43	0.549184	0.945	0.292	1.12019e-38	m3	Mpc2
1418	4.16073e-43	0.455886	0.835	0.235	1.29203e-38	m3	Wapl
1419	4.44037e-43	0.440747	0.772	0.208	1.37887e-38	m3	Khdrbs1
1420	4.45345e-43	0.582826	0.898	0.285	1.38293e-38	m3	Dstn
1421	4.52752e-43	0.316378	0.48	0.096	1.40593e-38	m3	Mrpl15
1422	4.69647e-43	0.792231	0.953	0.331	1.4584e-38	m3	Psmb8
1423	5.32616e-43	0.795627	0.913	0.316	1.65393e-38	m3	Psma2
1424	5.42121e-43	0.375984	0.677	0.166	1.68345e-38	m3	Rnpep
1425	6.95573e-43	0.307576	0.512	0.107	2.15996e-38	m3	Gas7
1426	6.99425e-43	0.278857	0.598	0.135	2.17193e-38	m3	Zc3h13
1427	8.89761e-43	0.561283	0.898	0.271	2.76298e-38	m3	Psme1
1428	9.13517e-43	0.902091	0.921	0.364	2.83674e-38	m3	Rbx1
1429	9.15824e-43	0.352191	0.693	0.174	2.84391e-38	m3	Atp8b4
1430	9.49262e-43	0.27792	0.764	0.2	2.94774e-38	m3	St8sia4
1431	1.08233e-42	0.261239	0.654	0.154	3.36096e-38	m3	Tex261
1432	1.43814e-42	0.366717	0.354	0.059	4.46587e-38	m3	Msr1
1433	1.48556e-42	0.275314	0.504	0.104	4.6131e-38	m3	Naga
1434	1.72343e-42	0.253428	0.331	0.051	5.35175e-38	m3	Letm1
1435	1.77152e-42	0.550862	0.772	0.215	5.50109e-38	m3	Irf5
1436	2.41948e-42	0.96329	0.976	0.398	7.51322e-38	m3	Eef2
1437	2.59581e-42	1.02291	1	0.732	8.06078e-38	m3	Clic1
1438	2.73523e-42	0.492442	0.843	0.242	8.49372e-38	m3	Itgb1
1439	2.89745e-42	0.383292	0.701	0.177	8.99744e-38	m3	Necap2
1440	3.24766e-42	1.30859	0.976	0.735	1.0085e-37	m3	Rpl17
1441	4.45141e-42	0.587245	0.74	0.21	1.3823e-37	m3	Txnl1
1442	4.58903e-42	0.279217	0.543	0.118	1.42503e-37	m3	Gatad1
1443	4.65764e-42	0.306919	0.48	0.098	1.44634e-37	m3	Nfu1
1444	4.90413e-42	0.284914	0.756	0.195	1.52288e-37	m3	Ikzf1
1445	5.56739e-42	0.405784	0.78	0.211	1.72884e-37	m3	Dbnl
1446	6.27634e-42	0.407415	0.858	0.247	1.94899e-37	m3	Purb
1447	7.26812e-42	0.32981	0.803	0.22	2.25697e-37	m3	Gng2
1448	8.1946e-42	1.20796	0.984	0.615	2.54467e-37	m3	Gpx1
1449	8.257e-42	0.309792	0.803	0.223	2.56405e-37	m3	Svil
1450	1.043e-41	0.336546	0.661	0.161	3.23883e-37	m3	Setd2
1451	1.1009e-41	0.311424	0.528	0.115	3.41862e-37	m3	Mrpl4
1452	1.55638e-41	0.260425	0.48	0.096	4.83303e-37	m3	Ncoa1
1453	1.7484e-41	0.480157	0.748	0.207	5.42931e-37	m3	Cfp
1454	1.89155e-41	1.03422	0.976	0.463	5.87382e-37	m3	Sub1
1455	1.94592e-41	0.435269	0.74	0.2	6.04268e-37	m3	Ndufb4
1456	2.0467e-41	0.253506	0.472	0.095	6.35561e-37	m3	Polb
1457	2.16237e-41	1.01957	0.992	0.498	6.71481e-37	m3	Eif5a
1458	2.25467e-41	0.339006	0.606	0.142	7.00143e-37	m3	Cnot6l
1459	2.33177e-41	0.271757	0.567	0.127	7.24084e-37	m3	Fxr1
1460	2.37162e-41	0.493495	0.843	0.248	7.36459e-37	m3	Ptges3
1461	2.7307e-41	0.399652	0.756	0.206	8.47963e-37	m3	Stk24
1462	2.89369e-41	0.279712	0.551	0.121	8.98578e-37	m3	Rpn1
1463	3.22576e-41	0.361629	0.693	0.175	1.0017e-36	m3	Dnajb11
1464	3.27161e-41	0.311048	0.677	0.169	1.01593e-36	m3	Chd1
1465	3.96256e-41	0.685543	0.945	0.331	1.23049e-36	m3	Ndufa2
1466	4.21286e-41	1.00142	0.984	0.481	1.30822e-36	m3	Ucp2
1467	4.32389e-41	0.71257	0.992	0.556	1.3427e-36	m3	Rpl38
1468	4.33553e-41	0.273178	0.449	0.088	1.34631e-36	m3	Mta2
1469	4.5023e-41	0.286746	0.606	0.142	1.3981e-36	m3	Elf2
1470	5.14433e-41	0.35026	0.606	0.144	1.59747e-36	m3	Ndufa12
1471	5.3476e-41	0.260042	0.709	0.178	1.66059e-36	m3	Ppp2r5c
1472	5.6901e-41	0.304117	0.559	0.125	1.76695e-36	m3	Rbm17
1473	7.91137e-41	0.290853	0.52	0.113	2.45672e-36	m3	Commd4
1474	1.12217e-40	0.251435	0.433	0.084	3.48467e-36	m3	Igbp1
1475	1.2687e-40	0.281873	0.449	0.089	3.93969e-36	m3	Larp1
1476	1.30439e-40	0.785294	0.961	0.358	4.05053e-36	m3	Rrbp1
1477	1.42528e-40	0.256708	0.449	0.088	4.42592e-36	m3	Uhrf2
1478	1.57001e-40	0.52121	0.921	0.32	4.87536e-36	m3	Cks2
1479	1.59034e-40	0.325808	0.693	0.177	4.93848e-36	m3	Kctd20
1480	1.62429e-40	0.311815	0.701	0.18	5.0439e-36	m3	Cops9
1481	1.77522e-40	0.306708	0.709	0.183	5.51259e-36	m3	Glyr1
1482	1.9281e-40	0.257463	0.354	0.06	5.98732e-36	m3	Fkbp5
1483	1.94561e-40	0.277999	0.496	0.105	6.0417e-36	m3	Ap3b1
1484	2.00407e-40	0.416765	0.764	0.212	6.22323e-36	m3	Ubap2l
1485	2.45487e-40	0.558116	0.74	0.213	7.6231e-36	m3	Ikbkb
1486	2.93587e-40	0.408128	0.63	0.158	9.11675e-36	m3	Pebp1
1487	3.17003e-40	0.292799	0.559	0.127	9.8439e-36	m3	Tm9sf2
1488	3.18608e-40	0.342277	0.74	0.198	9.89373e-36	m3	Bptf
1489	3.27929e-40	0.26649	0.433	0.085	1.01832e-35	m3	Glod4
1490	3.2907e-40	0.427205	0.748	0.205	1.02186e-35	m3	Pfdn6
1491	3.36669e-40	0.455561	0.827	0.243	1.04546e-35	m3	Dnajc8
1492	3.45691e-40	0.360277	0.819	0.229	1.07348e-35	m3	Ewsr1
1493	4.15251e-40	0.301107	0.528	0.117	1.28948e-35	m3	Mgat2
1494	5.26453e-40	0.250718	0.291	0.043	1.63479e-35	m3	Snx30
1495	5.61738e-40	0.507902	0.764	0.219	1.74436e-35	m3	Rock2
1496	6.57921e-40	0.349961	0.646	0.163	2.04304e-35	m3	Plcg2
1497	6.96717e-40	0.253026	0.37	0.066	2.16352e-35	m3	Clns1a
1498	7.1677e-40	0.526254	0.748	0.216	2.22579e-35	m3	Cwc15
1499	8.36917e-40	0.497992	0.85	0.26	2.59888e-35	m3	Mtpn
1500	1.0313e-39	0.286342	0.433	0.086	3.2025e-35	m3	Idh3b
1501	1.06303e-39	1.03602	1	0.785	3.30104e-35	m3	Oaz1
1502	1.08837e-39	0.4403	0.74	0.206	3.37973e-35	m3	Vps35
1503	1.17356e-39	0.546205	0.866	0.274	3.64425e-35	m3	Minos1
1504	1.26509e-39	0.323428	0.638	0.158	3.92848e-35	m3	Adam10
1505	1.41027e-39	0.290681	0.543	0.123	4.37931e-35	m3	Tmx4
1506	1.50006e-39	0.269933	0.417	0.08	4.65815e-35	m3	Spcs3
1507	1.61921e-39	0.522964	1	0.473	5.02812e-35	m3	Hsp90aa1
1508	1.80366e-39	0.384231	0.48	0.104	5.60089e-35	m3	Dhx36
1509	1.81147e-39	0.55649	0.906	0.304	5.62516e-35	m3	Ywhah
1510	1.91802e-39	0.29062	0.646	0.16	5.95604e-35	m3	Ankrd17
1511	2.00386e-39	0.344077	0.835	0.244	6.22259e-35	m3	Rpl36al
1512	2.14961e-39	0.995549	1	0.534	6.67518e-35	m3	Clta
1513	2.62753e-39	0.9338	1	0.976	8.15926e-35	m3	Tpt1
1514	2.95532e-39	0.351693	0.48	0.104	9.17717e-35	m3	Cd86
1515	3.4203e-39	0.309952	0.654	0.164	1.0621e-34	m3	Nap1l4
1516	4.34526e-39	0.439083	0.717	0.197	1.34933e-34	m3	Sdhb
1517	4.53375e-39	0.251413	0.614	0.148	1.40786e-34	m3	Snw1
1518	4.55698e-39	0.375908	0.78	0.219	1.41508e-34	m3	Ranbp2
1519	4.98928e-39	0.628675	0.937	0.322	1.54932e-34	m3	Psmb3
1520	5.48991e-39	0.292852	0.504	0.111	1.70478e-34	m3	Commd3
1521	5.76016e-39	0.459067	0.748	0.211	1.7887e-34	m3	Clec4a2
1522	5.80613e-39	1.07148	0.992	0.653	1.80298e-34	m3	Cox4i1
1523	5.85248e-39	0.36214	0.795	0.233	1.81737e-34	m3	Phf20l1
1524	6.49068e-39	0.402237	0.772	0.218	2.01555e-34	m3	Hdlbp
1525	7.71077e-39	0.633659	0.882	0.299	2.39442e-34	m3	Uqcr10
1526	7.94853e-39	0.919522	0.992	0.513	2.46826e-34	m3	Pabpc1
1527	8.87613e-39	0.953281	0.992	0.638	2.75631e-34	m3	Psap
1528	9.04219e-39	0.283973	0.386	0.071	2.80787e-34	m3	Gcc2
1529	9.93633e-39	0.374527	0.661	0.173	3.08553e-34	m3	Cul1
1530	1.02176e-38	0.269562	0.598	0.146	3.17286e-34	m3	Xdh
1531	1.04008e-38	0.345221	0.677	0.178	3.22975e-34	m3	Polr2f
1532	1.21515e-38	0.276762	0.606	0.147	3.77339e-34	m3	Dazap1
1533	1.26958e-38	0.339586	0.63	0.158	3.94243e-34	m3	Trappc5
1534	1.80436e-38	0.852841	0.992	0.437	5.60308e-34	m3	Cox6b1
1535	1.83785e-38	0.255278	0.37	0.067	5.70708e-34	m3	Nupr1
1536	2.05927e-38	0.265829	0.441	0.09	6.39466e-34	m3	Smim20
1537	2.19338e-38	0.350137	0.701	0.19	6.81111e-34	m3	Phip
1538	2.59879e-38	0.412065	0.819	0.239	8.07001e-34	m3	Cdv3
1539	2.62273e-38	0.39261	0.772	0.222	8.14436e-34	m3	Soat1
1540	3.53467e-38	0.95646	0.984	0.524	1.09762e-33	m3	Morf4l1
1541	3.73115e-38	0.330901	0.654	0.168	1.15863e-33	m3	Arhgap17
1542	5.39037e-38	0.293607	0.409	0.081	1.67387e-33	m3	Fmc1
1543	5.952e-38	0.945471	0.984	0.487	1.84828e-33	m3	Gnas
1544	6.28629e-38	0.356683	0.535	0.126	1.95208e-33	m3	Cnpy3
1545	6.38884e-38	0.250831	0.409	0.08	1.98393e-33	m3	Pigt
1546	8.19713e-38	0.303793	0.409	0.081	2.54545e-33	m3	Zeb2os
1547	1.25915e-37	0.288341	0.654	0.169	3.91004e-33	m3	Rbm7
1548	1.31643e-37	0.250245	0.37	0.069	4.08792e-33	m3	Cops2
1549	1.33235e-37	0.324488	0.551	0.132	4.13734e-33	m3	Dcun1d5
1550	2.49812e-37	0.283696	0.677	0.178	7.7574e-33	m3	Pcif1
1551	2.93045e-37	0.364102	0.646	0.171	9.09994e-33	m3	Ubn1
1552	3.56102e-37	0.306042	0.559	0.134	1.1058e-32	m3	Selenow
1553	4.42091e-37	0.615021	0.937	0.32	1.37282e-32	m3	Akr1a1
1554	4.80086e-37	0.258441	0.614	0.153	1.49081e-32	m3	Nucb1
1555	5.28727e-37	0.570673	0.882	0.294	1.64186e-32	m3	Lamtor2
1556	5.64745e-37	0.277661	0.559	0.134	1.7537e-32	m3	Ahsa1
1557	6.14201e-37	0.342232	0.646	0.168	1.90728e-32	m3	Coa3
1558	6.61644e-37	0.370152	0.74	0.21	2.0546e-32	m3	Gtf2h5
1559	6.85707e-37	0.314402	0.48	0.107	2.12932e-32	m3	Emc10
1560	8.18554e-37	0.327216	0.724	0.199	2.54186e-32	m3	AI839979
1561	8.39954e-37	0.992886	0.992	0.749	2.60831e-32	m3	Calm1
1562	8.42291e-37	0.262536	0.622	0.156	2.61557e-32	m3	Copb2
1563	1.05834e-36	0.38646	0.661	0.179	3.28646e-32	m3	Gtf2a2
1564	1.60386e-36	0.351135	0.614	0.159	4.98048e-32	m3	Uvrag
1565	1.61609e-36	0.424933	0.843	0.26	5.01843e-32	m3	Clint1
1566	1.92175e-36	0.35004	0.843	0.256	5.96761e-32	m3	Sfr1
1567	2.1019e-36	0.747668	0.953	0.384	6.52702e-32	m3	1810037I17Rik
1568	2.10843e-36	0.298948	0.386	0.076	6.54731e-32	m3	Eif2a
1569	2.29432e-36	0.390383	0.598	0.155	7.12456e-32	m3	Syngr2
1570	2.4826e-36	1.01588	1	0.894	7.70922e-32	m3	Rps9
1571	2.74477e-36	0.285612	0.465	0.102	8.52334e-32	m3	Btk
1572	3.09841e-36	0.371081	0.614	0.161	9.62148e-32	m3	Usp15
1573	3.57134e-36	1.04973	1	0.764	1.10901e-31	m3	Rpl9
1574	3.82824e-36	1.40289	0.685	0.223	1.18878e-31	m3	Chil3
1575	3.87941e-36	0.363277	0.764	0.223	1.20467e-31	m3	Frg1
1576	4.23537e-36	0.36252	0.764	0.22	1.31521e-31	m3	Pdcd6ip
1577	4.37669e-36	0.310937	0.606	0.155	1.35909e-31	m3	Ilk
1578	4.99315e-36	0.404657	0.606	0.159	1.55052e-31	m3	Srsf6
1579	5.52224e-36	0.375858	0.685	0.189	1.71482e-31	m3	Rab24
1580	8.57346e-36	0.498535	0.85	0.277	2.66232e-31	m3	Baz1a
1581	8.78432e-36	0.481158	0.772	0.24	2.7278e-31	m3	Plec
1582	8.862e-36	0.674876	0.992	0.743	2.75192e-31	m3	Rpl37
1583	9.98099e-36	0.307649	0.669	0.18	3.0994e-31	m3	Rnf10
1584	1.14353e-35	0.600057	0.937	0.364	3.551e-31	m3	Ankrd11
1585	1.40813e-35	0.252106	0.614	0.157	4.37268e-31	m3	Coro1b
1586	1.57042e-35	0.359191	0.551	0.136	4.87661e-31	m3	Fam46a
1587	1.63432e-35	0.325729	0.402	0.081	5.07507e-31	m3	Lrmp
1588	1.75985e-35	0.283245	0.638	0.167	5.46487e-31	m3	Fam105a
1589	2.58872e-35	0.271811	0.661	0.177	8.03875e-31	m3	Taok3
1590	2.61585e-35	0.618452	0.906	0.327	8.12299e-31	m3	Sf3b5
1591	2.88613e-35	0.722756	0.992	0.429	8.96231e-31	m3	Cox7a2
1592	3.41502e-35	0.397005	0.835	0.267	1.06047e-30	m3	Ndufa3
1593	3.44427e-35	0.489392	0.858	0.285	1.06955e-30	m3	Nipbl
1594	3.74842e-35	0.283053	0.465	0.104	1.164e-30	m3	Tpgs1
1595	4.38411e-35	0.745135	0.976	0.414	1.3614e-30	m3	Pcbp2
1596	6.233e-35	0.385589	0.913	0.298	1.93553e-30	m3	2010107E04Rik
1597	6.75581e-35	0.339354	0.724	0.21	2.09788e-30	m3	Lamtor5
1598	6.75665e-35	0.270944	0.606	0.156	2.09814e-30	m3	Camkk2
1599	1.21282e-34	0.251876	0.354	0.068	3.76618e-30	m3	Alg5
1600	1.52946e-34	0.731496	0.976	0.447	4.74944e-30	m3	Srrm2
1601	1.55795e-34	0.27891	0.465	0.106	4.83789e-30	m3	Bcl7c
1602	1.738e-34	0.275803	0.504	0.12	5.39701e-30	m3	Prcp
1603	1.91602e-34	0.252173	0.394	0.081	5.94982e-30	m3	Mrpl40
1604	2.06348e-34	0.336506	0.362	0.072	6.40771e-30	m3	Ms4a6d
1605	2.61035e-34	1.32029	0.992	0.744	8.10592e-30	m3	Fos
1606	2.89454e-34	0.392562	0.646	0.181	8.98842e-30	m3	Phf5a
1607	2.91261e-34	0.686212	0.929	0.381	9.04453e-30	m3	Hsp90b1
1608	2.97492e-34	0.446118	0.874	0.29	9.23802e-30	m3	Ccnd3
1609	3.15685e-34	0.853342	1	0.565	9.80298e-30	m3	Actr3
1610	3.8746e-34	0.460675	0.827	0.264	1.20318e-29	m3	Hexa
1611	4.1723e-34	0.645053	0.921	0.334	1.29562e-29	m3	Gdi2
1612	4.58166e-34	0.251972	0.559	0.139	1.42274e-29	m3	Mydgf
1613	4.88609e-34	0.267835	0.591	0.151	1.51728e-29	m3	Cd302
1614	5.88413e-34	0.274278	0.598	0.156	1.8272e-29	m3	Tmem55b
1615	6.87987e-34	0.392051	0.819	0.259	2.13641e-29	m3	Ndufa1
1616	7.24743e-34	0.465334	0.913	0.323	2.25054e-29	m3	Rpl27
1617	8.55079e-34	0.284411	0.693	0.192	2.65528e-29	m3	Arl6ip5
1618	8.57005e-34	0.314095	0.724	0.212	2.66126e-29	m3	Nrd1
1619	8.59118e-34	0.283525	0.575	0.149	2.66782e-29	m3	Milr1
1620	1.04657e-33	0.276495	0.614	0.163	3.24992e-29	m3	Emc7
1621	1.70575e-33	0.251423	0.583	0.151	5.29685e-29	m3	Dlst
1622	1.96839e-33	0.301656	0.614	0.166	6.11244e-29	m3	Snapc5
1623	2.95123e-33	0.346276	0.677	0.194	9.16446e-29	m3	Tecr
1624	3.64134e-33	0.276984	0.638	0.174	1.13075e-28	m3	Eif4b
1625	3.81476e-33	0.669629	0.976	0.421	1.1846e-28	m3	Eif4g2
1626	3.99901e-33	0.380666	0.74	0.224	1.24181e-28	m3	Ube2k
1627	4.21523e-33	0.44864	0.874	0.29	1.30896e-28	m3	Capns1
1628	4.30568e-33	0.404943	0.756	0.233	1.33704e-28	m3	Ndufs7
1629	5.89259e-33	0.293093	0.748	0.22	1.82983e-28	m3	Papola
1630	7.32575e-33	0.374495	0.85	0.275	2.27486e-28	m3	Gpr141
1631	7.95977e-33	0.845897	0.961	0.446	2.47175e-28	m3	Slc25a3
1632	9.48178e-33	0.378914	0.85	0.282	2.94438e-28	m3	Il6ra
1633	1.07529e-32	0.492951	0.898	0.313	3.3391e-28	m3	Chd4
1634	1.09851e-32	0.494165	0.906	0.32	3.41121e-28	m3	Tmem167
1635	1.21464e-32	0.372253	0.913	0.31	3.77183e-28	m3	Ifngr1
1636	1.53546e-32	0.361776	0.937	0.337	4.76807e-28	m3	Mgst1
1637	1.9797e-32	0.255788	0.74	0.219	6.14757e-28	m3	Zcrb1
1638	3.24763e-32	0.446251	0.882	0.309	1.00849e-27	m3	Dock2
1639	3.88316e-32	0.39451	0.717	0.216	1.20584e-27	m3	Stx7
1640	4.26943e-32	0.38133	0.764	0.241	1.32579e-27	m3	Bin2
1641	4.45967e-32	0.265753	0.598	0.162	1.38486e-27	m3	Copb1
1642	4.76722e-32	0.380349	0.882	0.294	1.48037e-27	m3	Dnajb6
1643	4.85781e-32	0.843075	0.969	0.487	1.5085e-27	m3	Capza2
1644	7.60267e-32	0.343996	0.85	0.276	2.36086e-27	m3	Tgfb1
1645	7.80701e-32	0.282726	0.52	0.133	2.42431e-27	m3	Tomm5
1646	9.52039e-32	0.351725	0.795	0.247	2.95637e-27	m3	Mrpl20
1647	9.52278e-32	0.27935	0.756	0.225	2.95711e-27	m3	Ndufv3
1648	9.97034e-32	0.596141	0.89	0.335	3.09609e-27	m3	Vdac2
1649	1.00403e-31	0.338736	0.756	0.236	3.11782e-27	m3	Mycbp2
1650	1.12981e-31	0.490518	0.882	0.316	3.5084e-27	m3	Csnk1a1
1651	1.15467e-31	0.31895	0.543	0.144	3.58559e-27	m3	Kxd1
1652	1.68087e-31	0.328609	0.63	0.18	5.2196e-27	m3	Sdhd
1653	2.16963e-31	0.416233	0.827	0.277	6.73734e-27	m3	Rbm8a
1654	3.74218e-31	0.298128	0.945	0.386	1.16206e-26	m3	Anxa1
1655	4.19562e-31	0.298999	0.457	0.11	1.30286e-26	m3	Exosc3
1656	4.74138e-31	0.473298	0.874	0.306	1.47234e-26	m3	Psmd8
1657	5.51479e-31	0.293856	0.732	0.223	1.71251e-26	m3	Txndc17
1658	5.56594e-31	0.316128	0.724	0.225	1.72839e-26	m3	Arhgef1
1659	6.5797e-31	0.363533	0.882	0.298	2.04319e-26	m3	Tm9sf3
1660	7.80932e-31	0.355205	0.693	0.21	2.42503e-26	m3	Pgp
1661	9.75742e-31	0.348052	0.669	0.198	3.02997e-26	m3	Ap2m1
1662	1.02436e-30	0.271944	0.622	0.176	3.18095e-26	m3	Tnfaip8l2
1663	1.20315e-30	0.330204	0.661	0.196	3.73614e-26	m3	Psmc6
1664	1.21544e-30	0.256353	0.425	0.098	3.7743e-26	m3	Cnot3
1665	1.22926e-30	0.26841	0.858	0.279	3.81723e-26	m3	Psme2
1666	1.24898e-30	0.609707	0.89	0.348	3.87846e-26	m3	Ube2l3
1667	1.26459e-30	0.291573	0.441	0.107	3.92694e-26	m3	Fam241a
1668	1.58232e-30	0.286645	0.764	0.244	4.91357e-26	m3	Smap2
1669	1.7304e-30	0.369291	0.906	0.331	5.3734e-26	m3	Tpm4
1670	1.92683e-30	0.391763	0.843	0.293	5.98338e-26	m3	Snrnp70
1671	2.27239e-30	0.284895	0.661	0.195	7.05647e-26	m3	Grpel1
1672	2.36016e-30	0.25783	0.457	0.111	7.32902e-26	m3	Eed
1673	2.97456e-30	0.473517	0.835	0.294	9.23689e-26	m3	Pnp
1674	3.20915e-30	0.607911	0.354	0.077	9.96538e-26	m3	Vcan
1675	3.55988e-30	0.475772	0.992	0.453	1.10545e-25	m3	Lmnb1
1676	4.01333e-30	0.259901	0.732	0.226	1.24626e-25	m3	Stk4
1677	4.47594e-30	0.576585	0.858	0.325	1.38991e-25	m3	Ptp4a2
1678	5.61318e-30	0.764672	1	0.745	1.74306e-25	m3	Myl6
1679	5.75616e-30	0.299099	0.606	0.173	1.78746e-25	m3	Polr2e
1680	6.36692e-30	0.558909	0.913	0.341	1.97712e-25	m3	Aprt
1681	6.43543e-30	0.685586	0.953	0.431	1.99839e-25	m3	Ywhaz
1682	9.12904e-30	0.722658	0.984	0.514	2.83484e-25	m3	Sec61b
1683	9.91137e-30	0.251626	0.614	0.175	3.07778e-25	m3	Frrs1
1684	1.68196e-29	0.272264	0.669	0.202	5.22298e-25	m3	Acap2
1685	1.72569e-29	0.694544	0.976	0.464	5.35877e-25	m3	Eif4a1
1686	1.80888e-29	0.291586	0.638	0.188	5.61712e-25	m3	Eif5b
1687	2.14018e-29	0.265792	0.543	0.149	6.64591e-25	m3	Arcn1
1688	2.30318e-29	0.621835	0.937	0.391	7.15207e-25	m3	Tma7
1689	2.54508e-29	0.263945	0.409	0.097	7.90324e-25	m3	Polr2i
1690	4.16343e-29	0.554318	0.961	0.397	1.29287e-24	m3	Ndufa13
1691	5.73542e-29	0.739356	0.961	0.497	1.78102e-24	m3	Hnrnpk
1692	1.10386e-28	0.265549	0.496	0.131	3.42781e-24	m3	Akap9
1693	1.28781e-28	0.600559	0.992	0.536	3.99904e-24	m3	Atp5e
1694	2.05e-28	0.473821	0.835	0.302	6.36586e-24	m3	Psma3
1695	2.18984e-28	0.361953	0.827	0.292	6.80012e-24	m3	Plp2
1696	2.39901e-28	0.472031	0.961	0.372	7.44966e-24	m3	Edf1
1697	3.06247e-28	0.35499	0.898	0.318	9.50988e-24	m3	Atp1b3
1698	3.14586e-28	0.331692	0.803	0.272	9.76884e-24	m3	Cggbp1
1699	3.36467e-28	0.494363	0.906	0.351	1.04483e-23	m3	Sf3b6
1700	4.32113e-28	0.276042	0.654	0.2	1.34184e-23	m3	Eif1b
1701	5.02923e-28	0.527439	0.953	0.386	1.56173e-23	m3	Arhgdia
1702	5.07814e-28	0.468779	0.89	0.338	1.57691e-23	m3	Cox7a2l
1703	6.3337e-28	0.672864	0.992	0.499	1.9668e-23	m3	Capzb
1704	6.45949e-28	0.308371	0.732	0.241	2.00587e-23	m3	Fgfr1op2
1705	7.21505e-28	0.546739	0.992	0.503	2.24049e-23	m3	Mrpl33
1706	8.66788e-28	0.317303	0.724	0.233	2.69164e-23	m3	Bnip2
1707	1.03737e-27	0.308637	0.354	0.08	3.22135e-23	m3	Dusp3
1708	1.80855e-27	0.362431	0.89	0.32	5.6161e-23	m3	Unc93b1
1709	4.72094e-27	0.267127	0.591	0.174	1.46599e-22	m3	Eps15
1710	6.13957e-27	0.375818	0.85	0.311	1.90652e-22	m3	Aurkaip1
1711	7.38465e-27	0.571421	0.976	0.453	2.29316e-22	m3	Uqcrh
1712	8.21782e-27	0.51443	0.984	0.423	2.55188e-22	m3	Uqcrq
1713	8.36672e-27	0.584757	0.976	0.505	2.59812e-22	m3	Sf3b1
1714	1.19757e-26	0.397278	0.89	0.34	3.71883e-22	m3	Rab14
1715	1.2043e-26	0.537564	0.874	0.358	3.73971e-22	m3	Ppp2r5a
1716	2.17391e-26	0.273036	0.756	0.255	6.75065e-22	m3	Sdf4
1717	3.33093e-26	0.320277	0.866	0.307	1.03435e-21	m3	Tmem234
1718	3.44691e-26	0.272265	0.669	0.215	1.07037e-21	m3	Ube2m
1719	3.55946e-26	0.379821	0.906	0.35	1.10532e-21	m3	Tomm7
1720	4.41968e-26	0.592229	0.992	0.677	1.37244e-21	m3	Cst3
1721	4.46405e-26	0.359131	0.874	0.323	1.38622e-21	m3	Bag1
1722	4.845e-26	0.270229	0.78	0.264	1.50452e-21	m3	Brd4
1723	7.3131e-26	0.325305	0.787	0.271	2.27094e-21	m3	Dad1
1724	7.72487e-26	0.544383	0.913	0.381	2.3988e-21	m3	Cmtm7
1725	1.1709e-25	0.301988	0.622	0.199	3.636e-21	m3	Ptms
1726	1.26866e-25	0.318577	0.795	0.284	3.93957e-21	m3	Cltc
1727	1.31278e-25	0.255935	0.772	0.262	4.07659e-21	m3	Rnf7
1728	1.3135e-25	0.652372	1	0.892	4.07881e-21	m3	Actg1
1729	1.70755e-25	0.53052	0.969	0.453	5.30247e-21	m3	Luc7l2
1730	3.46499e-25	0.295714	0.858	0.317	1.07598e-20	m3	Capza1
1731	4.75609e-25	0.25222	0.433	0.116	1.47691e-20	m3	Ten1
1732	1.40396e-24	0.427527	0.969	0.409	4.35972e-20	m3	Nedd8
1733	1.6968e-24	0.267591	0.866	0.315	5.26906e-20	m3	Wdr26
1734	2.53182e-24	0.36361	0.827	0.309	7.86205e-20	m3	Rer1
1735	3.61049e-24	0.396643	0.969	0.426	1.12117e-19	m3	Sec61g
1736	4.38887e-24	0.338894	0.898	0.342	1.36288e-19	m3	Rnf130
1737	5.51422e-24	0.390475	0.921	0.364	1.71233e-19	m3	Klf13
1738	8.00919e-24	0.325897	0.929	0.377	2.48709e-19	m3	Fam107b
1739	9.16742e-24	0.276946	0.945	0.393	2.84676e-19	m3	Ncor1
1740	9.40842e-24	0.352894	0.819	0.316	2.9216e-19	m3	Rock1
1741	9.7628e-24	0.438267	0.984	0.484	3.03164e-19	m3	Mpeg1
1742	1.34291e-23	0.283625	0.906	0.34	4.17013e-19	m3	Ndufa6
1743	1.36167e-23	0.264316	0.661	0.225	4.22839e-19	m3	Eif6
1744	2.04072e-23	0.608185	1	0.759	6.33703e-19	m3	Itm2b
1745	2.46794e-23	0.299431	0.89	0.343	7.66371e-19	m3	Arpp19
1746	2.55676e-23	0.652924	0.984	0.854	7.9395e-19	m3	Sh3bgrl3
1747	2.71349e-23	0.448784	0.976	0.444	8.42619e-19	m3	Ndufb9
1748	4.35522e-23	0.301638	0.866	0.331	1.35243e-18	m3	Canx
1749	4.79341e-23	0.25376	0.882	0.334	1.4885e-18	m3	Psmb5
1750	8.04871e-23	0.465874	0.969	0.451	2.49937e-18	m3	Tmed10
1751	8.60454e-23	0.253985	0.748	0.267	2.67197e-18	m3	Ube2a
1752	1.10201e-22	0.372868	0.929	0.404	3.42208e-18	m3	Calm3
1753	2.37874e-22	0.635444	0.984	0.566	7.38669e-18	m3	Btf3
1754	2.53552e-22	0.387647	0.953	0.43	7.87356e-18	m3	Tgfbi
1755	2.97604e-22	0.269379	0.874	0.346	9.24149e-18	m3	Mtdh
1756	4.21665e-22	0.546536	0.976	0.594	1.3094e-17	m3	Gpx4
1757	7.76746e-22	0.519631	0.992	0.726	2.41203e-17	m3	Sem1
1758	8.85436e-22	0.54236	0.984	0.54	2.74954e-17	m3	Fam49b
1759	1.10092e-21	0.56306	1	0.779	3.41868e-17	m3	Cfl1
1760	1.33934e-21	0.391278	0.945	0.411	4.15904e-17	m3	Rap1a
1761	1.46739e-21	0.350824	0.906	0.379	4.55667e-17	m3	Taf10
1762	1.5696e-21	0.502003	0.929	0.443	4.87408e-17	m3	Serinc3
1763	6.95797e-21	0.411844	0.976	0.487	2.16066e-16	m3	Zeb2
1764	8.43243e-21	0.483172	0.969	0.471	2.61852e-16	m3	C3
1765	1.08676e-20	0.40511	0.811	0.37	3.37471e-16	m3	Fosb
1766	1.2029e-20	0.474783	0.984	0.79	3.73537e-16	m3	Lgals3
1767	1.76522e-20	0.274002	0.819	0.323	5.48153e-16	m3	Sumo1
1768	2.60049e-20	0.587453	0.961	0.623	8.07532e-16	m3	Calm2
1769	3.32186e-20	0.30504	0.866	0.36	1.03154e-15	m3	Cnih4
1770	3.5871e-20	0.421458	0.953	0.496	1.1139e-15	m3	Actr2
1771	1.19258e-19	0.498078	1	0.765	3.70332e-15	m3	Cox8a
1772	1.50414e-19	0.365046	0.929	0.439	4.67082e-15	m3	1110008F13Rik
1773	1.72551e-19	0.418413	1	0.978	5.35824e-15	m3	Tmsb4x
1774	1.84089e-19	0.520011	1	0.643	5.71652e-15	m3	Rbm39
1775	3.04195e-19	0.31087	0.827	0.34	9.44616e-15	m3	Mrfap1
1776	3.43399e-19	0.326932	1	0.974	1.06636e-14	m3	Actb
1777	4.54642e-19	0.270322	0.827	0.346	1.4118e-14	m3	Hnrnpc
1778	7.04854e-19	0.510909	0.969	0.519	2.18878e-14	m3	Pitpna
1779	1.01409e-18	0.306657	0.874	0.36	3.14907e-14	m3	Polr1d
1780	1.83371e-18	0.448412	0.992	0.816	5.69422e-14	m3	Serf2
1781	3.96989e-18	0.485088	0.992	0.755	1.23277e-13	m3	Coro1a
1782	1.12598e-17	0.526838	1	0.807	3.49651e-13	m3	Arpc1b
1783	1.18452e-17	0.359879	0.913	0.422	3.67829e-13	m3	Vapa
1784	3.348e-17	0.259254	0.898	0.398	1.03965e-12	m3	Trir
1785	4.0932e-17	0.275015	0.85	0.375	1.27106e-12	m3	Pcbp1
1786	9.69438e-17	0.486079	1	0.856	3.0104e-12	m3	Cyba
1787	1.05755e-16	0.36633	0.992	0.594	3.28401e-12	m3	Atp5l
1788	4.24066e-16	0.455679	0.984	0.609	1.31685e-11	m3	Gnb2
1789	5.37691e-16	0.360363	1	0.963	1.66969e-11	m3	Ubb
1790	4.92756e-15	0.340717	0.992	0.649	1.53016e-10	m3	Msn
1791	6.14294e-15	0.258885	0.945	0.45	1.90757e-10	m3	Rab2a
1792	6.27363e-15	0.383038	0.953	0.56	1.94815e-10	m3	H2afj
1793	8.3045e-14	0.262975	0.976	0.517	2.5788e-09	m3	Fus
1794	1.51882e-13	0.380746	0.992	0.783	4.71639e-09	m3	Cdc42
1795	2.78536e-13	0.352434	1	0.818	8.64939e-09	m3	Arpc2
1796	3.20848e-13	0.342407	0.984	0.675	9.96329e-09	m3	Chchd2
1797	4.25667e-12	0.262291	0.984	0.566	1.32182e-07	m3	Elob
1798	9.55381e-12	0.373812	0.937	0.585	2.96674e-07	m3	Jun
1799	6.13041e-09	0.447353	0.811	0.514	0.000190368	m3	Atf3

## Sheet: Fig3_R0_GSEA
Gene Set Name	# Genes in Gene Set (K)	Description	# Genes in Overlap (k)	k/K	p-value	FDR q-value
HALLMARK_ALLOGRAFT_REJECTION	200	Genes up-regulated during transplant rejection.	7	0.035	5.29e-07	2.65e-05
HALLMARK_ANGIOGENESIS	36	Genes up-regulated during formation of blood vessels (angiogenesis).	4	0.1111	1.65e-06	4.12e-05
HALLMARK_REACTIVE_OXYGEN_SPECIES_PATHWAY	49	Genes up-regulated by reactive oxigen species (ROS).	4	0.0816	5.79e-06	6.15e-05
HALLMARK_IL2_STAT5_SIGNALING	199	Genes up-regulated by STAT5 in response to IL2 stimulation.	6	0.0302	8.37e-06	6.15e-05
HALLMARK_HYPOXIA	200	Genes up-regulated in response to low oxygen levels (hypoxia).	6	0.03	8.62e-06	6.15e-05
HALLMARK_INTERFERON_GAMMA_RESPONSE	200	Genes up-regulated in response to IFNG [GeneID=3458].	6	0.03	8.62e-06	6.15e-05
HALLMARK_TNFA_SIGNALING_VIA_NFKB	200	Genes regulated by NF-kB in response to TNF [GeneID=7124].	6	0.03	8.62e-06	6.15e-05
HALLMARK_CHOLESTEROL_HOMEOSTASIS	74	Genes involved in cholesterol homeostasis.	4	0.0541	3e-05	0.000188
HALLMARK_ADIPOGENESIS	200	Genes up-regulated during adipocyte differentiation (adipogenesis).	5	0.025	0.000119	0.000593
HALLMARK_COMPLEMENT	200	Genes encoding components of the complement system, which is part of the innate immune system.	5	0.025	0.000119	0.000593
HALLMARK_GLYCOLYSIS	200	Genes encoding proteins involved in glycolysis and gluconeogenesis.	4	0.02	0.00135	0.00517
HALLMARK_MTORC1_SIGNALING	200	Genes up-regulated through activation of mTORC1 complex.	4	0.02	0.00135	0.00517
HALLMARK_OXIDATIVE_PHOSPHORYLATION	200	Genes encoding proteins involved in oxidative phosphorylation.	4	0.02	0.00135	0.00517
HALLMARK_INTERFERON_ALPHA_RESPONSE	97	Genes up-regulated in response to alpha interferon proteins.	3	0.0309	0.00162	0.00578
HALLMARK_COAGULATION	138	Genes encoding components of blood coagulation system; also up-regulated in platelets.	3	0.0217	0.00439	0.0146
HALLMARK_KRAS_SIGNALING_UP	200	Genes up-regulated by KRAS activation.	3	0.015	0.0121	0.0356
HALLMARK_P53_PATHWAY	200	Genes involved in p53 pathways and networks.	3	0.015	0.0121	0.0356

## Sheet: Fig3_R1_GSEA
Gene Set Name	# Genes in Gene Set (K)	Description	# Genes in Overlap (k)	k/K	p-value	FDR q-value
HALLMARK_E2F_TARGETS	200	Genes encoding cell cycle related targets of E2F transcription factors.	57	0.285	5.16e-78	2.58e-76
HALLMARK_G2M_CHECKPOINT	200	Genes involved in the G2/M checkpoint, as in progression through the cell division cycle.	46	0.23	5.78e-58	1.45e-56
HALLMARK_MYC_TARGETS_V1	200	A subgroup of genes regulated by MYC - version 1 (v1).	40	0.2	9.69e-48	1.62e-46
HALLMARK_MTORC1_SIGNALING	200	Genes up-regulated through activation of mTORC1 complex.	16	0.08	3.42e-13	4.28e-12
HALLMARK_MITOTIC_SPINDLE	199	Genes important for mitotic spindle assembly.	14	0.0704	5.93e-11	5.28e-10
HALLMARK_OXIDATIVE_PHOSPHORYLATION	200	Genes encoding proteins involved in oxidative phosphorylation.	14	0.07	6.34e-11	5.28e-10
HALLMARK_MYC_TARGETS_V2	58	A subgroup of genes regulated by MYC - version 2 (v2).	5	0.0862	3.76e-05	0.000269
HALLMARK_GLYCOLYSIS	200	Genes encoding proteins involved in glycolysis and gluconeogenesis.	8	0.04	5.18e-05	0.000324
HALLMARK_REACTIVE_OXYGEN_SPECIES_PATHWAY	49	Genes up-regulated by reactive oxigen species (ROS).	4	0.0816	0.000287	0.0016
HALLMARK_DNA_REPAIR	150	Genes involved in DNA repair.	6	0.04	0.000453	0.00226
HALLMARK_UNFOLDED_PROTEIN_RESPONSE	113	Genes up-regulated during unfolded protein response, a cellular stress response related to the endoplasmic reticulum.	5	0.0442	0.000863	0.00392
HALLMARK_ESTROGEN_RESPONSE_LATE	200	Genes defining late response to estrogen.	5	0.025	0.00994	0.0414
HALLMARK_SPERMATOGENESIS	135	Genes up-regulated during production of male gametes (sperm), as in spermatogenesis.	4	0.0296	0.0117	0.0441
HALLMARK_CHOLESTEROL_HOMEOSTASIS	74	Genes involved in cholesterol homeostasis.	3	0.0405	0.0123	0.0441

## Sheet: Fig3_R2_GSEA
Gene Set Name	# Genes in Gene Set (K)	Description	# Genes in Overlap (k)	k/K	p-value	FDR q-value
HALLMARK_E2F_TARGETS	200	Genes encoding cell cycle related targets of E2F transcription factors.	126	0.63	6.92e-184	3.46e-182
HALLMARK_G2M_CHECKPOINT	200	Genes involved in the G2/M checkpoint, as in progression through the cell division cycle.	101	0.505	1.3e-132	3.26e-131
HALLMARK_MYC_TARGETS_V1	200	A subgroup of genes regulated by MYC - version 1 (v1).	69	0.345	8.18e-76	1.36e-74
HALLMARK_MITOTIC_SPINDLE	199	Genes important for mitotic spindle assembly.	45	0.2261	2.44e-40	3.05e-39
HALLMARK_DNA_REPAIR	150	Genes involved in DNA repair.	23	0.1533	3.28e-17	3.28e-16
HALLMARK_OXIDATIVE_PHOSPHORYLATION	200	Genes encoding proteins involved in oxidative phosphorylation.	25	0.125	2.01e-16	1.68e-15
HALLMARK_MTORC1_SIGNALING	200	Genes up-regulated through activation of mTORC1 complex.	21	0.105	1.64e-12	1.17e-11
HALLMARK_SPERMATOGENESIS	135	Genes up-regulated during production of male gametes (sperm), as in spermatogenesis.	14	0.1037	1e-08	6.25e-08
HALLMARK_GLYCOLYSIS	200	Genes encoding proteins involved in glycolysis and gluconeogenesis.	16	0.08	3.74e-08	2.08e-07
HALLMARK_ESTROGEN_RESPONSE_LATE	200	Genes defining late response to estrogen.	14	0.07	1.33e-06	6.64e-06
HALLMARK_MYC_TARGETS_V2	58	A subgroup of genes regulated by MYC - version 2 (v2).	7	0.1207	1.89e-05	8.57e-05
HALLMARK_FATTY_ACID_METABOLISM	158	Genes encoding proteins involved in metabolism of fatty acids.	10	0.0633	9.99e-05	0.000384
HALLMARK_UV_RESPONSE_UP	158	Genes up-regulated in response to ultraviolet (UV) radiation.	10	0.0633	9.99e-05	0.000384
HALLMARK_UNFOLDED_PROTEIN_RESPONSE	113	Genes up-regulated during unfolded protein response, a cellular stress response related to the endoplasmic reticulum.	8	0.0708	0.000229	0.000818
HALLMARK_ADIPOGENESIS	200	Genes up-regulated during adipocyte differentiation (adipogenesis).	10	0.05	0.00066	0.00208
HALLMARK_REACTIVE_OXYGEN_SPECIES_PATHWAY	49	Genes up-regulated by reactive oxigen species (ROS).	5	0.102	0.000667	0.00208
HALLMARK_PI3K_AKT_MTOR_SIGNALING	105	Genes up-regulated by activation of the PI3K/AKT/mTOR pathway.	7	0.0667	0.000802	0.00236
HALLMARK_APOPTOSIS	161	Genes mediating programmed cell death (apoptosis) by activation of caspases.	8	0.0497	0.00232	0.00645
HALLMARK_PEROXISOME	104	Genes encoding components of peroxisome.	5	0.0481	0.017	0.0447

## Sheet: Fig3_R3_GSEA
Gene Set Name	# Genes in Gene Set (K)	Description	# Genes in Overlap (k)	k/K	p-value	FDR q-value
HALLMARK_TNFA_SIGNALING_VIA_NFKB	200	Genes regulated by NF-kB in response to TNF [GeneID=7124].	31	0.155	1.01e-31	5.07e-30
HALLMARK_ALLOGRAFT_REJECTION	200	Genes up-regulated during transplant rejection.	21	0.105	3.11e-18	7.79e-17
HALLMARK_IL2_STAT5_SIGNALING	199	Genes up-regulated by STAT5 in response to IL2 stimulation.	17	0.0854	1.65e-13	2.23e-12
HALLMARK_COMPLEMENT	200	Genes encoding components of the complement system, which is part of the innate immune system.	17	0.085	1.79e-13	2.23e-12
HALLMARK_KRAS_SIGNALING_UP	200	Genes up-regulated by KRAS activation.	16	0.08	2.36e-12	2.36e-11
HALLMARK_INTERFERON_GAMMA_RESPONSE	200	Genes up-regulated in response to IFNG [GeneID=3458].	13	0.065	3.56e-09	2.54e-08
HALLMARK_P53_PATHWAY	200	Genes involved in p53 pathways and networks.	13	0.065	3.56e-09	2.54e-08
HALLMARK_IL6_JAK_STAT3_SIGNALING	87	Genes up-regulated by IL6 [GeneID=3569] via STAT3 [GeneID=6774], e.g., during acute phase response.	9	0.1034	1.7e-08	1.06e-07
HALLMARK_UV_RESPONSE_DN	144	Genes down-regulated in response to ultraviolet (UV) radiation.	10	0.0694	1.25e-07	6.96e-07
HALLMARK_HYPOXIA	200	Genes up-regulated in response to low oxygen levels (hypoxia).	11	0.055	3.13e-07	1.42e-06
HALLMARK_INFLAMMATORY_RESPONSE	200	Genes defining inflammatory response.	11	0.055	3.13e-07	1.42e-06
HALLMARK_ANDROGEN_RESPONSE	100	Genes defining response to androgens.	8	0.08	7.92e-07	3.3e-06
HALLMARK_APICAL_JUNCTION	200	Genes encoding components of apical junction complex.	10	0.05	2.56e-06	8.53e-06
HALLMARK_ESTROGEN_RESPONSE_LATE	200	Genes defining late response to estrogen.	10	0.05	2.56e-06	8.53e-06
HALLMARK_MYOGENESIS	200	Genes involved in development of skeletal muscle (myogenesis).	10	0.05	2.56e-06	8.53e-06
HALLMARK_APOPTOSIS	161	Genes mediating programmed cell death (apoptosis) by activation of caspases.	9	0.0559	3.29e-06	1.03e-05
HALLMARK_ESTROGEN_RESPONSE_EARLY	200	Genes defining early response to estrogen.	9	0.045	1.89e-05	5.55e-05
HALLMARK_ADIPOGENESIS	200	Genes up-regulated during adipocyte differentiation (adipogenesis).	8	0.04	0.000125	0.000328
HALLMARK_EPITHELIAL_MESENCHYMAL_TRANSITION	200	Genes defining epithelial-mesenchymal transition, as in wound healing, fibrosis and metastasis.	8	0.04	0.000125	0.000328
HALLMARK_MITOTIC_SPINDLE	199	Genes important for mitotic spindle assembly.	7	0.0352	0.000709	0.00174
HALLMARK_HEME_METABOLISM	200	Genes involved in metabolism of heme (a cofactor consisting of iron and porphyrin) and erythroblast differentiation.	7	0.035	0.00073	0.00174
HALLMARK_UV_RESPONSE_UP	158	Genes up-regulated in response to ultraviolet (UV) radiation.	6	0.038	0.00115	0.00261
HALLMARK_NOTCH_SIGNALING	32	Genes up-regulated by activation of Notch signaling.	3	0.0938	0.00166	0.0036
HALLMARK_COAGULATION	138	Genes encoding components of blood coagulation system; also up-regulated in platelets.	5	0.0362	0.0036	0.00718
HALLMARK_KRAS_SIGNALING_DN	200	Genes down-regulated by KRAS activation.	6	0.03	0.00373	0.00718
HALLMARK_XENOBIOTIC_METABOLISM	200	Genes encoding proteins involved in processing of drugs and other xenobiotics.	6	0.03	0.00373	0.00718
HALLMARK_INTERFERON_ALPHA_RESPONSE	97	Genes up-regulated in response to alpha interferon proteins.	4	0.0412	0.00577	0.0107
HALLMARK_FATTY_ACID_METABOLISM	158	Genes encoding proteins involved in metabolism of fatty acids.	5	0.0316	0.00636	0.0114
HALLMARK_UNFOLDED_PROTEIN_RESPONSE	113	Genes up-regulated during unfolded protein response, a cellular stress response related to the endoplasmic reticulum.	4	0.0354	0.00979	0.0169
HALLMARK_G2M_CHECKPOINT	200	Genes involved in the G2/M checkpoint, as in progression through the cell division cycle.	5	0.025	0.0164	0.0264
HALLMARK_MTORC1_SIGNALING	200	Genes up-regulated through activation of mTORC1 complex.	5	0.025	0.0164	0.0264
HALLMARK_ANGIOGENESIS	36	Genes up-regulated during formation of blood vessels (angiogenesis).	2	0.0556	0.0287	0.0448

## Sheet: Fig3_R4_GSEA
Gene Set Name	# Genes in Gene Set (K)	Description	# Genes in Overlap (k)	k/K	p-value	FDR q-value
HALLMARK_ALLOGRAFT_REJECTION	200	Genes up-regulated during transplant rejection.	19	0.095	1.42e-21	7.11e-20
HALLMARK_INTERFERON_GAMMA_RESPONSE	200	Genes up-regulated in response to IFNG [GeneID=3458].	17	0.085	1.4e-18	3.51e-17
HALLMARK_INTERFERON_ALPHA_RESPONSE	97	Genes up-regulated in response to alpha interferon proteins.	9	0.0928	9.6e-11	1.6e-09
HALLMARK_TNFA_SIGNALING_VIA_NFKB	200	Genes regulated by NF-kB in response to TNF [GeneID=7124].	11	0.055	2.21e-10	2.76e-09
HALLMARK_COMPLEMENT	200	Genes encoding components of the complement system, which is part of the innate immune system.	9	0.045	5.75e-08	4.79e-07
HALLMARK_KRAS_SIGNALING_UP	200	Genes up-regulated by KRAS activation.	9	0.045	5.75e-08	4.79e-07
HALLMARK_APOPTOSIS	161	Genes mediating programmed cell death (apoptosis) by activation of caspases.	8	0.0497	1.5e-07	1.07e-06
HALLMARK_P53_PATHWAY	200	Genes involved in p53 pathways and networks.	8	0.04	7.83e-07	4.89e-06
HALLMARK_IL2_STAT5_SIGNALING	199	Genes up-regulated by STAT5 in response to IL2 stimulation.	7	0.0352	9.07e-06	4.69e-05
HALLMARK_HYPOXIA	200	Genes up-regulated in response to low oxygen levels (hypoxia).	7	0.035	9.38e-06	4.69e-05
HALLMARK_INFLAMMATORY_RESPONSE	200	Genes defining inflammatory response.	6	0.03	9.74e-05	0.000443
HALLMARK_CHOLESTEROL_HOMEOSTASIS	74	Genes involved in cholesterol homeostasis.	4	0.0541	0.00016	0.000665
HALLMARK_COAGULATION	138	Genes encoding components of blood coagulation system; also up-regulated in platelets.	4	0.029	0.00168	0.00645
HALLMARK_UV_RESPONSE_UP	158	Genes up-regulated in response to ultraviolet (UV) radiation.	4	0.0253	0.00274	0.00978
HALLMARK_ANDROGEN_RESPONSE	100	Genes defining response to androgens.	3	0.03	0.00592	0.0197
HALLMARK_APICAL_JUNCTION	200	Genes encoding components of apical junction complex.	4	0.02	0.00631	0.0197
HALLMARK_REACTIVE_OXYGEN_SPECIES_PATHWAY	49	Genes up-regulated by reactive oxigen species (ROS).	2	0.0408	0.0139	0.0408

## Sheet: Fig3_R5_GSEA
Gene Set Name	# Genes in Gene Set (K)	Description	# Genes in Overlap (k)	k/K
HALLMARK_TNFA_SIGNALING_VIA_NFKB	200	Genes regulated by NF-kB in response to TNF [GeneID=7124].	38	0.19
HALLMARK_HYPOXIA	200	Genes up-regulated in response to low oxygen levels (hypoxia).	32	0.16
HALLMARK_INFLAMMATORY_RESPONSE	200	Genes defining inflammatory response.	31	0.155
HALLMARK_EPITHELIAL_MESENCHYMAL_TRANSITION	200	Genes defining epithelial-mesenchymal transition, as in wound healing, fibrosis and metastasis.	26	0.13
HALLMARK_GLYCOLYSIS	200	Genes encoding proteins involved in glycolysis and gluconeogenesis.	25	0.125
HALLMARK_IL2_STAT5_SIGNALING	199	Genes up-regulated by STAT5 in response to IL2 stimulation.	24	0.1206
HALLMARK_MTORC1_SIGNALING	200	Genes up-regulated through activation of mTORC1 complex.	24	0.12
HALLMARK_APOPTOSIS	161	Genes mediating programmed cell death (apoptosis) by activation of caspases.	22	0.1366
HALLMARK_IL6_JAK_STAT3_SIGNALING	87	Genes up-regulated by IL6 [GeneID=3569] via STAT3 [GeneID=6774], e.g., during acute phase response.	18	0.2069
HALLMARK_COMPLEMENT	200	Genes encoding components of the complement system, which is part of the innate immune system.	22	0.11
HALLMARK_P53_PATHWAY	200	Genes involved in p53 pathways and networks.	22	0.11
HALLMARK_KRAS_SIGNALING_UP	200	Genes up-regulated by KRAS activation.	19	0.095
HALLMARK_REACTIVE_OXYGEN_SPECIES_PATHWAY	49	Genes up-regulated by reactive oxigen species (ROS).	11	0.2245
HALLMARK_COAGULATION	138	Genes encoding components of blood coagulation system; also up-regulated in platelets.	15	0.1087
HALLMARK_ALLOGRAFT_REJECTION	200	Genes up-regulated during transplant rejection.	17	0.085
HALLMARK_INTERFERON_GAMMA_RESPONSE	200	Genes up-regulated in response to IFNG [GeneID=3458].	16	0.08
HALLMARK_CHOLESTEROL_HOMEOSTASIS	74	Genes involved in cholesterol homeostasis.	10	0.1351
HALLMARK_UV_RESPONSE_UP	158	Genes up-regulated in response to ultraviolet (UV) radiation.	13	0.0823
HALLMARK_HEME_METABOLISM	200	Genes involved in metabolism of heme (a cofactor consisting of iron and porphyrin) and erythroblast differentiation.	13	0.065
HALLMARK_XENOBIOTIC_METABOLISM	200	Genes encoding proteins involved in processing of drugs and other xenobiotics.	13	0.065
HALLMARK_ANGIOGENESIS	36	Genes up-regulated during formation of blood vessels (angiogenesis).	7	0.1944
HALLMARK_UV_RESPONSE_DN	144	Genes down-regulated in response to ultraviolet (UV) radiation.	9	0.0625
HALLMARK_TGF_BETA_SIGNALING	54	Genes up-regulated in response to TGFB1 [GeneID=7040].	5	0.0926
HALLMARK_PROTEIN_SECRETION	96	Genes involved in protein secretion pathway.	6	0.0625
HALLMARK_ANDROGEN_RESPONSE	100	Genes defining response to androgens.	6	0.06
HALLMARK_PI3K_AKT_MTOR_SIGNALING	105	Genes up-regulated by activation of the PI3K/AKT/mTOR pathway.	6	0.0571
HALLMARK_APICAL_JUNCTION	200	Genes encoding components of apical junction complex.	8	0.04
HALLMARK_ESTROGEN_RESPONSE_EARLY	200	Genes defining early response to estrogen.	8	0.04
HALLMARK_ESTROGEN_RESPONSE_LATE	200	Genes defining late response to estrogen.	8	0.04
HALLMARK_MYOGENESIS	200	Genes involved in development of skeletal muscle (myogenesis).	8	0.04
HALLMARK_FATTY_ACID_METABOLISM	158	Genes encoding proteins involved in metabolism of fatty acids.	7	0.0443
HALLMARK_PEROXISOME	104	Genes encoding components of peroxisome.	5	0.0481
HALLMARK_UNFOLDED_PROTEIN_RESPONSE	113	Genes up-regulated during unfolded protein response, a cellular stress response related to the endoplasmic reticulum.	5	0.0442
HALLMARK_OXIDATIVE_PHOSPHORYLATION	200	Genes encoding proteins involved in oxidative phosphorylation.	6	0.03
HALLMARK_INTERFERON_ALPHA_RESPONSE	97	Genes up-regulated in response to alpha interferon proteins.	4	0.0412
HALLMARK_BILE_ACID_METABOLISM	112	Genes involve in metabolism of bile acids and salts.	4	0.0357
HALLMARK_MITOTIC_SPINDLE	199	Genes important for mitotic spindle assembly.	5	0.0251
HALLMARK_ADIPOGENESIS	200	Genes up-regulated during adipocyte differentiation (adipogenesis).	5	0.025
HALLMARK_MYC_TARGETS_V1	200	A subgroup of genes regulated by MYC - version 1 (v1).	5	0.025
HALLMARK_HEDGEHOG_SIGNALING	36	Genes up-regulated by activation of hedgehog signaling.	2	0.0556

## Sheet: Fig3_R6_GSEA
Gene Set Name	# Genes in Gene Set (K)	Description	# Genes in Overlap (k)	k/K	p-value	FDR q-value
HALLMARK_TNFA_SIGNALING_VIA_NFKB	200	Genes regulated by NF-kB in response to TNF [GeneID=7124].	38	0.19	2.58e-50	1.29e-48
HALLMARK_IL6_JAK_STAT3_SIGNALING	87	Genes up-regulated by IL6 [GeneID=3569] via STAT3 [GeneID=6774], e.g., during acute phase response.	15	0.1724	1.11e-19	2.77e-18
HALLMARK_INFLAMMATORY_RESPONSE	200	Genes defining inflammatory response.	14	0.07	7.31e-13	9.96e-12
HALLMARK_APOPTOSIS	161	Genes mediating programmed cell death (apoptosis) by activation of caspases.	13	0.0807	7.97e-13	9.96e-12
HALLMARK_HYPOXIA	200	Genes up-regulated in response to low oxygen levels (hypoxia).	13	0.065	1.26e-11	1.05e-10
HALLMARK_KRAS_SIGNALING_UP	200	Genes up-regulated by KRAS activation.	13	0.065	1.26e-11	1.05e-10
HALLMARK_IL2_STAT5_SIGNALING	199	Genes up-regulated by STAT5 in response to IL2 stimulation.	12	0.0603	1.89e-10	1.25e-09
HALLMARK_ALLOGRAFT_REJECTION	200	Genes up-regulated during transplant rejection.	12	0.06	2e-10	1.25e-09
HALLMARK_INTERFERON_GAMMA_RESPONSE	200	Genes up-regulated in response to IFNG [GeneID=3458].	11	0.055	2.9e-09	1.61e-08
HALLMARK_COMPLEMENT	200	Genes encoding components of the complement system, which is part of the innate immune system.	9	0.045	4.52e-07	2.06e-06
HALLMARK_P53_PATHWAY	200	Genes involved in p53 pathways and networks.	9	0.045	4.52e-07	2.06e-06
HALLMARK_EPITHELIAL_MESENCHYMAL_TRANSITION	200	Genes defining epithelial-mesenchymal transition, as in wound healing, fibrosis and metastasis.	8	0.04	4.78e-06	1.71e-05
HALLMARK_GLYCOLYSIS	200	Genes encoding proteins involved in glycolysis and gluconeogenesis.	8	0.04	4.78e-06	1.71e-05
HALLMARK_MTORC1_SIGNALING	200	Genes up-regulated through activation of mTORC1 complex.	8	0.04	4.78e-06	1.71e-05
HALLMARK_COAGULATION	138	Genes encoding components of blood coagulation system; also up-regulated in platelets.	6	0.0435	4.77e-05	0.000159
HALLMARK_REACTIVE_OXYGEN_SPECIES_PATHWAY	49	Genes up-regulated by reactive oxigen species (ROS).	4	0.0816	8.09e-05	0.000253
HALLMARK_UV_RESPONSE_UP	158	Genes up-regulated in response to ultraviolet (UV) radiation.	6	0.038	0.000101	0.000297
HALLMARK_ESTROGEN_RESPONSE_EARLY	200	Genes defining early response to estrogen.	6	0.03	0.000361	0.001
HALLMARK_CHOLESTEROL_HOMEOSTASIS	74	Genes involved in cholesterol homeostasis.	4	0.0541	0.000401	0.00106
HALLMARK_PROTEIN_SECRETION	96	Genes involved in protein secretion pathway.	4	0.0417	0.00107	0.00265
HALLMARK_INTERFERON_ALPHA_RESPONSE	97	Genes up-regulated in response to alpha interferon proteins.	4	0.0412	0.00111	0.00265
HALLMARK_MITOTIC_SPINDLE	199	Genes important for mitotic spindle assembly.	5	0.0251	0.00244	0.005
HALLMARK_APICAL_JUNCTION	200	Genes encoding components of apical junction complex.	5	0.025	0.0025	0.005
HALLMARK_ESTROGEN_RESPONSE_LATE	200	Genes defining late response to estrogen.	5	0.025	0.0025	0.005
HALLMARK_XENOBIOTIC_METABOLISM	200	Genes encoding proteins involved in processing of drugs and other xenobiotics.	5	0.025	0.0025	0.005
HALLMARK_UV_RESPONSE_DN	144	Genes down-regulated in response to ultraviolet (UV) radiation.	4	0.0278	0.00466	0.00896
HALLMARK_ADIPOGENESIS	200	Genes up-regulated during adipocyte differentiation (adipogenesis).	4	0.02	0.0144	0.0257
HALLMARK_HEME_METABOLISM	200	Genes involved in metabolism of heme (a cofactor consisting of iron and porphyrin) and erythroblast differentiation.	4	0.02	0.0144	0.0257
HALLMARK_TGF_BETA_SIGNALING	54	Genes up-regulated in response to TGFB1 [GeneID=7040].	2	0.037	0.0262	0.0452

## Sheet: Fig5_heatmapdata
gene_id	gene_name	CD9_D1	CD9_D14	CX3CR1_D1	CX3CR1_D14	Heatmap_cluster
ENSMUSG00000025779	Ly96	-1.21523	-0.418519	0.734693	0.899052	1
ENSMUSG00000045216	Hs6st1	-0.287767	-1.15916	0.210271	1.23666	1
ENSMUSG00000025986	Slc39a10	-0.50251	-1.0707	0.36023	1.21298	1
ENSMUSG00000073678	Pgap1	-0.822044	-0.684989	0.153742	1.35329	1
ENSMUSG00000038349	Plcl1	-0.271055	-1.28812	0.618683	0.940488	1
ENSMUSG00000067336	Bmpr2	-0.882568	-0.802089	0.560641	1.12402	1
ENSMUSG00000051344	Plekhm3	-0.301613	-1.15104	0.212012	1.24064	1
ENSMUSG00000025950	Idh1	-0.907483	-0.761129	0.514133	1.15448	1
ENSMUSG00000026170	Cyp27a1	-0.355387	-1.18097	0.381636	1.15472	1
ENSMUSG00000102750	Gm37058	-0.637666	-0.948409	0.326087	1.25999	1
ENSMUSG00000090124	Ugt1a7c	-0.67184	-1.03673	0.770007	0.938565	1
ENSMUSG00000040710	St8sia4	-0.678466	-0.931247	0.370763	1.23895	1
ENSMUSG00000044768	D1Ertd622e	-0.493154	-0.958445	0.0994558	1.35214	1
ENSMUSG00000098923	Tmem185b	-0.415882	-1.14316	0.389055	1.16999	1
ENSMUSG00000013275	Slc41a1	-0.790535	-0.89659	0.571545	1.11558	1
ENSMUSG00000026458	Ppfia4	-0.532286	-1.08281	0.46118	1.15391	1
ENSMUSG00000026365	Cfh	-1.18359	-0.465939	0.720984	0.928546	1
ENSMUSG00000026483	Fam129a	-0.71201	-0.922727	0.42658	1.20816	1
ENSMUSG00000032666	1700025G04Rik	-0.135742	-1.20545	0.10976	1.23143	1
ENSMUSG00000060519	Tor3a	-0.117423	-1.33059	0.434723	1.01329	1
ENSMUSG00000026581	Sell	-0.990992	-0.344216	-0.0423469	1.37755	1
ENSMUSG00000026663	Atf6	-0.374226	-1.23075	0.633331	0.971647	1
ENSMUSG00000015355	Cd48	-0.842881	-0.840742	0.554223	1.1294	1
ENSMUSG00000053318	Slamf8	-0.436652	-0.94329	-0.00552078	1.38546	1
ENSMUSG00000037849	Ifi206	-0.505086	-1.06072	0.339129	1.22668	1
ENSMUSG00000073491	Ifi213	-0.29955	-1.24691	0.490641	1.05582	1
ENSMUSG00000043263	Ifi209	-0.525257	-1.12836	0.62224	1.03137	1
ENSMUSG00000066677	Ifi208	-0.497805	-1.07153	0.353042	1.21629	1
ENSMUSG00000073490	Ifi207	-0.380754	-1.23955	0.864176	0.756131	1
ENSMUSG00000073489	Ifi204	-0.128964	-1.36436	0.688056	0.805271	1
ENSMUSG00000090272	Mndal	-0.575373	-1.05937	0.492962	1.14178	1
ENSMUSG00000026536	Ifi211	-0.223482	-1.18779	0.184413	1.22686	1
ENSMUSG00000039997	Ifi203	-0.566593	-0.989963	0.284561	1.27199	1
ENSMUSG00000039783	Kmo	-0.74546	-0.778994	0.181074	1.34338	1
ENSMUSG00000066595	Flvcr1	-0.823686	-0.841119	0.494561	1.17024	1
ENSMUSG00000026628	Atf3	-0.329014	-1.22849	0.487487	1.07001	1
ENSMUSG00000026637	Traf5	-0.270325	-1.07924	0.0222785	1.32728	1
ENSMUSG00000026648	Dclre1c	-0.853348	-0.858077	1.04415	0.667277	1
ENSMUSG00000039145	Camk1d	-0.637572	-1.00096	0.466291	1.17224	1
ENSMUSG00000026768	Itga8	-0.963714	-0.53708	0.177419	1.32338	1
ENSMUSG00000049086	Bmyc	-0.234135	-0.961541	-0.210183	1.40586	1
ENSMUSG00000036067	Slc2a6	-1.00684	-0.640934	0.493806	1.15397	1
ENSMUSG00000026833	Olfm1	-0.121785	-1.36765	0.797148	0.692286	1
ENSMUSG00000087196	Gm13373	-0.865452	-0.857545	0.736498	0.986499	1
ENSMUSG00000050592	Fam78a	-0.553583	-1.05099	0.413928	1.19064	1
ENSMUSG00000017144	Rnd3	-0.824923	-0.83484	0.479781	1.17998	1
ENSMUSG00000026826	Nr4a2	-0.357005	-1.25014	0.708068	0.899077	1
ENSMUSG00000026832	Cytip	-0.818382	-0.877954	0.602537	1.0938	1
ENSMUSG00000060703	Cd302	-0.222491	-1.321	0.856206	0.687286	1
ENSMUSG00000035000	Dpp4	-0.658953	-0.736507	-0.0267301	1.42219	1
ENSMUSG00000026896	Ifih1	-0.472107	-1.16009	0.593283	1.03891	1
ENSMUSG00000027035	Cers6	-0.794029	-0.872075	0.500598	1.16551	1
ENSMUSG00000041921	Metap1d	-0.837673	-0.771799	1.25608	0.353388	1
ENSMUSG00000041777	Cir1	-1.23475	-0.368859	0.638183	0.965429	1
ENSMUSG00000027009	Itga4	-1.00618	-0.617896	0.433242	1.19084	1
ENSMUSG00000032841	Prr5l	-0.38688	-0.50998	-0.59753	1.49439	1
ENSMUSG00000048058	Ldlrad3	-0.98476	-0.389321	0.00343608	1.37064	1
ENSMUSG00000027173	Depdc7	-0.329661	-1.20152	0.394511	1.13667	1
ENSMUSG00000040093	Bmf	-0.220327	-1.31639	0.630872	0.90585	1
ENSMUSG00000027293	Ehd4	-0.697997	-0.978528	0.564478	1.11205	1
ENSMUSG00000033705	Stard9	-0.231721	-1.31395	0.660352	0.885316	1
ENSMUSG00000074805	Il1bos	-1.17957	-0.46163	0.976733	0.664464	1
ENSMUSG00000051177	Plcb1	-0.461821	-1.10285	0.366205	1.19847	1
ENSMUSG00000074743	Thbd	0.188177	-1.28027	-0.0577673	1.14986	1
ENSMUSG00000027639	Samhd1	-0.78933	-0.872553	0.48839	1.17349	1
ENSMUSG00000050373	Snx21	0.0184777	-1.40559	0.517596	0.869519	1
ENSMUSG00000017652	Cd40	-1.23406	-0.280433	0.402548	1.11194	1
ENSMUSG00000017670	Elmo2	-0.384406	-1.03054	0.0793157	1.33563	1
ENSMUSG00000006800	Sulf2	-0.612977	-0.725306	-0.106323	1.44461	1
ENSMUSG00000027514	Zbp1	-0.719031	-0.981699	0.659287	1.04144	1
ENSMUSG00000074519	Zfp971	-0.834573	-0.844499	0.538982	1.14009	1
ENSMUSG00000039086	Ss18l1	-0.36519	-0.617526	-0.50925	1.49197	1
ENSMUSG00000088004	Gm24786	-0.587992	-0.865614	0.0754618	1.37814	1
ENSMUSG00000078783	Gm9733	-0.306543	-1.28213	0.804667	0.784011	1
ENSMUSG00000027808	Serp1	-0.692897	-0.859218	0.238887	1.31323	1
ENSMUSG00000027765	P2ry1	-0.343572	-1.085	0.129332	1.29924	1
ENSMUSG00000027947	Il6ra	-0.261888	-1.19615	0.261203	1.19684	1
ENSMUSG00000013707	Tnfaip8l2	-0.390293	-1.21182	1.01991	0.582194	1
ENSMUSG00000038543	BC028528	-1.05056	-0.650694	0.737092	0.964164	1
ENSMUSG00000038205	Prkab2	-1.05196	-0.525017	0.355862	1.22111	1
ENSMUSG00000033285	Wdr3	-0.336885	-1.15968	0.289052	1.20752	1
ENSMUSG00000091575	2010016I18Rik	-1.10068	-0.563957	1.03843	0.626201	1
ENSMUSG00000039831	Arhgap29	0.157745	-0.699858	-0.810232	1.35235	1
ENSMUSG00000028028	Alpk1	-0.25592	-1.28534	0.553078	0.988183	1
ENSMUSG00000046688	Tifa	-0.807182	-0.850124	0.473398	1.18391	1
ENSMUSG00000041220	Elovl6	-0.622788	-1.0066	0.446298	1.18309	1
ENSMUSG00000027994	Mcub	-0.362824	-1.24547	0.913356	0.69494	1
ENSMUSG00000105504	Gbp5	-0.891979	-0.750694	0.439469	1.2032	1
ENSMUSG00000028268	Gbp3	-0.578158	-1.08402	0.597427	1.06476	1
ENSMUSG00000042228	Lyn	-0.0850831	-1.38327	0.75967	0.708682	1
ENSMUSG00000041135	Ripk2	-0.564142	-0.853667	0.0204628	1.39735	1
ENSMUSG00000040455	Usp45	-0.974251	-0.648502	0.415387	1.20737	1
ENSMUSG00000073910	Mob3b	-0.763553	-0.819284	0.294894	1.28794	1
ENSMUSG00000035539	Ccdc180	-0.565703	-1.10808	0.676614	0.997166	1
ENSMUSG00000003032	Klf4	-0.806485	-0.332557	-0.322186	1.46123	1
ENSMUSG00000028385	Snx30	-0.341735	-1.15199	0.277527	1.21619	1
ENSMUSG00000028398	Dmac1	-0.874653	-0.629546	1.3468	0.157394	1
ENSMUSG00000028497	Hacd4	-0.79093	-0.926223	1.00389	0.71326	1
ENSMUSG00000028550	Atg4c	-0.808666	-0.856266	0.495666	1.16927	1
ENSMUSG00000034557	Zfyve9	-0.733157	-0.869624	0.342162	1.26062	1
ENSMUSG00000028871	Rspo1	-0.703723	-0.885115	0.315284	1.27355	1
ENSMUSG00000028859	Csf3r	-0.485857	-1.16866	0.705923	0.948598	1
ENSMUSG00000057530	Ece1	0.127842	-1.18707	-0.182266	1.24149	1
ENSMUSG00000028927	Padi2	-0.607257	-0.404306	-0.483195	1.49476	1
ENSMUSG00000078515	Ddi2	-0.109777	-1.37343	0.712686	0.770524	1
ENSMUSG00000028599	Tnfrsf1b	0.0848	-1.37529	0.278708	1.01178	1
ENSMUSG00000079659	Tmem243	-0.981775	-0.501333	0.156329	1.32678	1
ENSMUSG00000039899	Fgl2	-0.371261	-1.23573	0.951688	0.655305	1
ENSMUSG00000107352	Gm43660	-1.02332	-0.657099	0.606608	1.07381	1
ENSMUSG00000107355	AI839979	-0.750703	-0.812272	0.254603	1.30837	1
ENSMUSG00000029136	Rbks	-1.00972	-0.46696	0.15863	1.31805	1
ENSMUSG00000048142	Nat8l	-0.951675	-0.443203	0.01735	1.37753	1
ENSMUSG00000029178	Klf3	-0.444895	-1.16354	0.526079	1.08235	1
ENSMUSG00000106205	C230096K16Rik	-0.956274	-0.710193	0.522901	1.14357	1
ENSMUSG00000051498	Tlr6	-0.5645	-1.11388	0.965909	0.712475	1
ENSMUSG00000107390	Gm43323	0.142629	-1.2573	-0.0661969	1.18087	1
ENSMUSG00000046808	Atp10d	-0.831318	-0.557865	-0.0240111	1.41319	1
ENSMUSG00000059325	Hopx	0.205308	-1.45139	0.42942	0.816657	1
ENSMUSG00000029413	Naaa	-0.624597	-1.02385	0.505687	1.14276	1
ENSMUSG00000055725	Paqr3	-0.878914	-0.712404	0.319294	1.27202	1
ENSMUSG00000029322	Plac8	-0.671287	-0.977548	0.482039	1.1668	1
ENSMUSG00000035273	Hpse	-0.288474	-1.22955	0.403482	1.11454	1
ENSMUSG00000029330	Cds1	-0.530383	-1.09366	0.492768	1.13127	1
ENSMUSG00000029298	Gbp9	-0.435208	-1.20705	0.871814	0.77044	1
ENSMUSG00000070639	Lrrc8b	-0.360545	-1.21096	0.495251	1.07625	1
ENSMUSG00000054720	Lrrc8c	-0.249844	-0.885094	-0.301481	1.43642	1
ENSMUSG00000105341	Gm43817	0.171291	-1.12103	-0.319791	1.26953	1
ENSMUSG00000029270	Fam69a	-0.891339	-0.810123	0.6252	1.07626	1
ENSMUSG00000029490	Mfsd7a	-0.297842	-1.2533	0.513371	1.03777	1
ENSMUSG00000029501	Ankle2	-0.659903	-0.884527	0.229302	1.31513	1
ENSMUSG00000033316	Galnt9	-0.73499	-0.933423	0.52059	1.14782	1
ENSMUSG00000066952	Myo1h	-0.941619	-0.464416	0.0287757	1.37726	1
ENSMUSG00000029561	Oasl2	-0.496224	-1.11457	0.478178	1.13262	1
ENSMUSG00000032661	Oas3	-0.693129	-0.943245	0.436742	1.19963	1
ENSMUSG00000042726	Trafd1	-0.113985	-1.34246	0.479033	0.977412	1
ENSMUSG00000029469	Ift81	-0.976363	-0.64485	0.412663	1.20855	1
ENSMUSG00000029468	P2rx7	-0.124931	-1.33701	0.47781	0.984126	1
ENSMUSG00000029471	Camkk2	-0.475096	-0.562106	-0.461303	1.49851	1
ENSMUSG00000029478	Ncor2	-0.41828	-0.944731	-0.0268814	1.38989	1
ENSMUSG00000037936	Scarb1	-0.274377	-1.29805	0.828126	0.744302	1
ENSMUSG00000034118	Tpst1	-0.43945	-0.89591	-0.0781868	1.41355	1
ENSMUSG00000037344	Slc12a9	-0.964017	-0.70373	0.529944	1.1378	1
ENSMUSG00000050022	Amz1	0.169996	-1.40402	0.271756	0.962272	1
ENSMUSG00000029627	Zkscan14	-0.10177	-1.25744	0.187279	1.17193	1
ENSMUSG00000042817	Flt3	-0.676474	-0.630141	-0.150336	1.45695	1
ENSMUSG00000029650	Slc46a3	-0.646326	-0.565907	-0.267743	1.47998	1
ENSMUSG00000029771	Irf5	-0.0825452	-1.37338	0.574393	0.881529	1
ENSMUSG00000029772	Ahcyl2	-0.603437	-1.05648	0.563441	1.09647	1
ENSMUSG00000042599	Kdm7a	-0.436806	-1.15096	0.45921	1.12855	1
ENSMUSG00000029924	Slc37a3	-0.871156	-0.679993	1.31207	0.239075	1
ENSMUSG00000068551	Zfp467	-0.466934	-1.07011	0.291237	1.2458	1
ENSMUSG00000029810	Tmem176b	-0.389812	-1.23058	0.912363	0.708031	1
ENSMUSG00000023367	Tmem176a	-0.0794622	-1.35444	0.460882	0.97302	1
ENSMUSG00000045441	Gprin3	-1.13416	-0.478468	0.502619	1.11001	1
ENSMUSG00000079523	Tmsb10	-0.321925	-1.23221	0.485215	1.06892	1
ENSMUSG00000030102	Itpr1	-0.68205	-0.7652	0.0520559	1.39519	1
ENSMUSG00000042129	Rassf4	-0.49857	-1.15547	0.67146	0.982579	1
ENSMUSG00000002897	Il17ra	-0.259303	-1.25201	0.421579	1.08973	1
ENSMUSG00000030107	Usp18	-0.420539	-1.17429	0.503768	1.09106	1
ENSMUSG00000090192	Gm16556	-1.13524	-0.529922	0.980972	0.684187	1
ENSMUSG00000049037	Clec4a1	-0.654199	-1.03858	0.672289	1.02049	1
ENSMUSG00000043832	Clec4a3	-0.275546	-1.2983	0.785408	0.788436	1
ENSMUSG00000067714	Lpar5	-0.896045	-0.573331	0.106652	1.36273	1
ENSMUSG00000030365	Clec2i	-0.80634	-0.813805	0.377	1.24314	1
ENSMUSG00000085786	Gm15987	-0.833906	-0.755432	0.309425	1.27991	1
ENSMUSG00000087150	BC064078	-0.706227	-0.849495	0.244257	1.31146	1
ENSMUSG00000079293	Clec7a	-0.433071	-1.14649	0.435884	1.14368	1
ENSMUSG00000030187	Klra2	-0.352786	-1.24415	0.636414	0.960524	1
ENSMUSG00000030214	Plbd1	-0.430051	-1.12619	0.368349	1.18789	1
ENSMUSG00000030223	Ptpro	-0.766904	-0.842543	0.353714	1.25573	1
ENSMUSG00000008540	Mgst1	-1.05832	-0.485456	0.296138	1.24764	1
ENSMUSG00000108234	Gm44428	-1.08052	-0.618592	0.793355	0.90576	1
ENSMUSG00000089942	Pira2	-1.08469	-0.612448	0.784496	0.912643	1
ENSMUSG00000074417	Gm14548	-0.836325	-0.767348	1.26328	0.340397	1
ENSMUSG00000030427	Lilra6	-0.688007	-0.999072	0.613991	1.07309	1
ENSMUSG00000091955	Gm9844	-0.110116	-1.35525	0.535791	0.929573	1
ENSMUSG00000040907	Atp1a3	-0.629414	-0.901676	0.209351	1.32174	1
ENSMUSG00000008496	Pou2f2	-0.816167	-0.826441	0.432853	1.20975	1
ENSMUSG00000059479	B3gnt8	0.0241388	-1.32208	0.196658	1.10129	1
ENSMUSG00000063160	Numbl	-0.563301	-1.08635	0.558506	1.09115	1
ENSMUSG00000002635	Pdcd2l	-1.21261	-0.421829	0.906515	0.727922	1
ENSMUSG00000068959	Zfp619	-0.66467	-1.00863	0.571231	1.10207	1
ENSMUSG00000108621	Gm37494	-0.857404	-0.798725	0.470633	1.1855	1
ENSMUSG00000091474	2610021A01Rik	-0.894106	-0.679729	0.286885	1.28695	1
ENSMUSG00000056592	Zfp658	-0.98351	-0.582884	0.300413	1.26598	1
ENSMUSG00000038387	Rras	-0.648448	-0.866994	0.174818	1.34062	1
ENSMUSG00000014418	Hps5	-1.03464	-0.582945	0.433687	1.1839	1
ENSMUSG00000108393	Gm32633	-0.607492	-1.07723	1.00265	0.682076	1
ENSMUSG00000109244	Gm44751	-0.117784	-1.3703	0.719294	0.768786	1
ENSMUSG00000049791	Fzd4	-1.02659	-0.582092	0.408508	1.20017	1
ENSMUSG00000097585	E230029C05Rik	-0.176687	-1.33864	0.877457	0.637874	1
ENSMUSG00000061119	Prcp	-0.70188	-0.98005	0.583648	1.09828	1
ENSMUSG00000035165	Kcne3	-1.21529	-0.303121	0.386116	1.1323	1
ENSMUSG00000078616	Trim30c	-0.122028	-1.36479	0.835988	0.65083	1
ENSMUSG00000030921	Trim30a	-0.166212	-1.33248	0.557182	0.941505	1
ENSMUSG00000057596	Trim30d	-0.318571	-1.26869	0.672713	0.914547	1
ENSMUSG00000078606	Gm4070	-0.146858	-1.29062	0.34486	1.09262	1
ENSMUSG00000063286	Gm8995	-1.03501	-0.365125	0.0616047	1.33853	1
ENSMUSG00000073902	Gm1966	-0.516577	-1.12251	0.564766	1.07432	1
ENSMUSG00000108461	AV356131	-0.12888	-1.3477	0.542137	0.934443	1
ENSMUSG00000030766	Arhgap17	-0.447474	-1.04179	0.194401	1.29486	1
ENSMUSG00000042978	Sbk1	0.140908	-1.12143	-0.297722	1.27824	1
ENSMUSG00000044701	Il27	-0.492066	-0.913652	0.0190866	1.38663	1
ENSMUSG00000042675	Ypel3	-0.695013	-0.760892	0.0653164	1.39059	1
ENSMUSG00000042105	Inpp5f	-0.965136	-0.453827	0.0553321	1.36363	1
ENSMUSG00000060591	Ifitm2	-0.50477	-1.12296	0.531543	1.09619	1
ENSMUSG00000025492	Ifitm3	-0.350822	-1.21063	0.470688	1.09076	1
ENSMUSG00000025498	Irf7	-0.711373	-0.828049	0.211421	1.328	1
ENSMUSG00000018819	Lsp1	-0.735768	-0.893384	0.40626	1.22289	1
ENSMUSG00000031453	Rasa3	-0.728793	-0.926442	0.480726	1.17451	1
ENSMUSG00000031537	Ikbkb	-0.617147	-1.03446	0.521575	1.13003	1
ENSMUSG00000037260	Hgsnat	-0.929481	-0.208629	-0.280914	1.41902	1
ENSMUSG00000031613	Hpgd	-1.11191	-0.144213	-0.0625594	1.31869	1
ENSMUSG00000036469	2022-03-01	-0.475809	-1.14796	0.549715	1.07406	1
ENSMUSG00000074203	G430095P16Rik	-1.02723	-0.602594	0.458891	1.17094	1
ENSMUSG00000055994	Nod2	-0.282216	-1.29309	0.84885	0.726453	1
ENSMUSG00000074151	Nlrc5	-0.13507	-1.34078	0.519963	0.955884	1
ENSMUSG00000041515	Irf8	-0.217367	-1.11905	0.0328022	1.30361	1
ENSMUSG00000006517	Mvd	-0.229092	-1.31893	0.704146	0.843875	1
ENSMUSG00000099881	2810013P06Rik	-0.796116	-0.928334	0.768598	0.955852	1
ENSMUSG00000043051	Disc1	-0.144727	-1.32248	0.456335	1.01087	1
ENSMUSG00000005800	Mmp8	-0.240573	-1.29667	0.967615	0.569632	1
ENSMUSG00000003299	Mrpl4	-0.155253	-1.34477	0.895713	0.604309	1
ENSMUSG00000057193	Slc44a2	-0.130485	-1.33526	0.482014	0.983729	1
ENSMUSG00000043067	Dpy19l1	-0.957373	-0.59445	0.263082	1.28874	1
ENSMUSG00000041444	Arhgap32	-1.17315	-0.37569	0.398175	1.15067	1
ENSMUSG00000032089	Il10ra	-0.450622	-1.1866	0.662595	0.974625	1
ENSMUSG00000044229	Nxpe4	-0.863959	-0.710818	0.28323	1.29155	1
ENSMUSG00000109675	Nxpe1-ps	-0.843281	-0.773939	0.371464	1.24576	1
ENSMUSG00000039217	Il18	-0.158808	-1.33676	0.934211	0.561352	1
ENSMUSG00000032375	Aph1b	-0.815241	-0.477762	-0.150743	1.44375	1
ENSMUSG00000053040	Aph1c	-0.704633	-1.01351	0.847441	0.870705	1
ENSMUSG00000032417	Rwdd2a	-1.21162	-0.254133	0.289485	1.17626	1
ENSMUSG00000045322	Tlr9	-0.224412	-1.31661	0.650527	0.890498	1
ENSMUSG00000053716	Dusp7	-0.664671	-0.892305	0.254121	1.30285	1
ENSMUSG00000032598	Nckipsd	-0.377278	-1.19857	1.08746	0.488384	1
ENSMUSG00000025647	Shisa5	-0.0167682	-1.40728	0.763552	0.6605	1
ENSMUSG00000032489	Kif9	0.145732	-1.45106	0.549644	0.755688	1
ENSMUSG00000052336	Cx3cr1	-0.852513	-0.646446	0.144546	1.35441	1
ENSMUSG00000049103	Ccr2	-0.305034	-1.28291	0.781086	0.806854	1
ENSMUSG00000040624	Plekhg1	-0.383162	-0.898392	-0.141811	1.42337	1
ENSMUSG00000015202	Cnksr3	-0.571683	-0.644028	-0.263761	1.47947	1
ENSMUSG00000020009	Ifngr1	-0.960626	-0.765925	0.857455	0.869096	1
ENSMUSG00000019990	Pde7b	-0.430262	-1.10449	0.310628	1.22413	1
ENSMUSG00000020010	Vnn3	-0.700627	-1.01484	0.920256	0.795208	1
ENSMUSG00000039166	Akap7	0.127668	-1.17651	-0.199976	1.24882	1
ENSMUSG00000019838	Slc16a10	-0.331379	-1.11015	0.16455	1.27698	1
ENSMUSG00000111535	Gm35154	-0.645463	-1.06105	0.880143	0.826373	1
ENSMUSG00000019872	Smpdl3a	-0.657367	-1.03506	0.666817	1.02561	1
ENSMUSG00000098188	Sowahc	-0.652474	-0.639748	-0.169389	1.46161	1
ENSMUSG00000004207	Psap	0.0117699	-1.39497	0.471037	0.912164	1
ENSMUSG00000036875	Dna2	-0.454999	-1.12755	0.424269	1.15828	1
ENSMUSG00000020175	Rab36	-1.18431	-0.42475	0.557068	1.05199	1
ENSMUSG00000036478	Btg1	-0.443533	-1.13815	0.432344	1.14934	1
ENSMUSG00000069516	Lyz2	-0.855352	-0.79088	0.443749	1.20248	1
ENSMUSG00000040033	Stat2	-0.29047	-1.25176	0.488718	1.05351	1
ENSMUSG00000000861	Bcl11a	-1.11864	-0.16583	-0.0271784	1.31165	1
ENSMUSG00000020287	Mpg	-0.00632908	-1.41152	0.743741	0.674108	1
ENSMUSG00000046879	Irgm1	-1.11523	-0.423824	0.326633	1.21242	1
ENSMUSG00000058163	Gm5431	-0.927938	-0.69377	0.396944	1.22476	1
ENSMUSG00000078153	Psme2b	-0.744731	-0.962713	1.02819	0.679255	1
ENSMUSG00000069893	9930111J21Rik1	-0.991646	-0.647836	0.464076	1.17541	1
ENSMUSG00000069892	9930111J21Rik2	-1.09486	-0.448853	0.320041	1.22367	1
ENSMUSG00000078920	Ifi47	-0.721989	-0.729957	0.0582076	1.39374	1
ENSMUSG00000000594	Gm2a	-0.562186	-1.11348	0.696117	0.979553	1
ENSMUSG00000020522	Mfap3	-0.618871	-1.01254	0.454449	1.17696	1
ENSMUSG00000020520	Galnt10	-0.657456	-0.810018	0.0876403	1.37983	1
ENSMUSG00000069874	Irgm2	-1.14204	-0.532227	0.763275	0.910988	1
ENSMUSG00000046207	Pik3r6	0.0397918	-1.36968	0.319921	1.00997	1
ENSMUSG00000005237	Dnah2	-0.765952	-0.699816	0.0812183	1.38455	1
ENSMUSG00000085890	Tnfsf13os	-1.05326	-0.613015	1.08476	0.581511	1
ENSMUSG00000000318	Clec10a	-0.00946908	-1.09351	-0.221765	1.32475	1
ENSMUSG00000069830	Nlrp1a	-0.743461	-0.980457	0.865342	0.858576	1
ENSMUSG00000092528	Nlrp1c-ps	-0.19525	-1.32855	0.895818	0.627977	1
ENSMUSG00000040483	Xaf1	-0.454915	-1.19459	0.771955	0.87755	1
ENSMUSG00000085609	1700016P03Rik	-0.122273	-1.34026	0.48708	0.975452	1
ENSMUSG00000109715	Gm45606	-1.076	-0.580254	1.08692	0.569326	1
ENSMUSG00000006127	Inpp5k	-0.615761	-1.02199	0.475911	1.16184	1
ENSMUSG00000037926	Ssh2	-0.643772	-1.00285	0.48851	1.15811	1
ENSMUSG00000000686	Abhd15	-0.528848	-1.10474	0.529067	1.10452	1
ENSMUSG00000078771	Evi2a	-0.260959	-1.28859	0.586521	0.963029	1
ENSMUSG00000054404	Slfn5	-0.459569	-1.12746	0.43415	1.15288	1
ENSMUSG00000035208	Slfn8	-0.34373	-1.19122	0.390125	1.14483	1
ENSMUSG00000078763	Slfn1	-0.0776163	-1.35367	0.453677	0.977612	1
ENSMUSG00000083161	Gm11427	-0.826568	-0.833931	1.17862	0.481883	1
ENSMUSG00000051832	E230016K23Rik	-0.273048	-0.920434	-0.229712	1.42319	1
ENSMUSG00000018427	Ypel2	-0.934379	-0.490677	0.052687	1.37237	1
ENSMUSG00000000275	Trim25	-0.0181414	-1.38451	0.478767	0.923889	1
ENSMUSG00000038352	Arl5c	-0.883689	-0.648689	0.207528	1.32485	1
ENSMUSG00000037992	Rara	-0.178372	-1.29334	0.409893	1.06182	1
ENSMUSG00000017607	Tns4	-0.533425	-1.10467	0.542004	1.09609	1
ENSMUSG00000017830	Dhx58	-0.406207	-1.2158	0.667177	0.95483	1
ENSMUSG00000035172	Plekhh3	-0.404386	-1.08294	0.215625	1.2717	1
ENSMUSG00000017309	Cd300lg	-0.896321	-0.715064	0.3658	1.24559	1
ENSMUSG00000020715	Ern1	-0.505902	-0.900376	0.0159056	1.39037	1
ENSMUSG00000040528	Milr1	-0.427664	-1.20934	0.90431	0.732689	1
ENSMUSG00000041797	Abca9	-0.853843	-0.801981	0.469512	1.18631	1
ENSMUSG00000044749	Abca6	-0.758496	-0.801507	0.248275	1.31173	1
ENSMUSG00000034652	Cd300a	-0.781545	-0.803192	0.298216	1.28652	1
ENSMUSG00000090266	Mettl23	-0.414639	-1.17074	0.475873	1.1095	1
ENSMUSG00000088119	Gm24060	-0.0855515	-1.37498	0.597009	0.863527	1
ENSMUSG00000080810	Gm11737	-0.953586	-0.654857	0.375098	1.23334	1
ENSMUSG00000070327	Rnf213	-0.260314	-1.22251	0.330127	1.1527	1
ENSMUSG00000020585	Laptm4a	-0.609823	-1.05164	0.564322	1.09714	1
ENSMUSG00000020589	Fam49a	-0.736665	-0.97304	0.698374	1.01133	1
ENSMUSG00000004698	Hdac9	-0.950756	-0.27805	-0.180508	1.40931	1
ENSMUSG00000055917	Zfp277	-0.667714	-1.02579	1.03107	0.662428	1
ENSMUSG00000046314	Stxbp6	-0.795738	-0.469433	-0.187812	1.45298	1
ENSMUSG00000021108	Prkch	0.130917	-1.43918	0.487048	0.821218	1
ENSMUSG00000021242	Npc2	-0.3704	-1.1123	0.228321	1.25438	1
ENSMUSG00000021250	Fos	-0.534642	-1.07938	0.455907	1.15812	1
ENSMUSG00000079017	Ifi27l2a	-1.11333	-0.502631	0.490035	1.12593	1
ENSMUSG00000052160	Pld4	-0.574359	-1.11495	0.851854	0.837458	1
ENSMUSG00000021298	Gpr132	-0.330096	-1.20243	0.398248	1.13428	1
ENSMUSG00000042063	Zfp386	-0.972928	-0.744183	0.745935	0.971176	1
ENSMUSG00000053101	Gpr141	-0.435647	-1.08761	0.278339	1.24492	1
ENSMUSG00000022228	Zscan26	-0.188201	-1.32366	0.569337	0.942526	1
ENSMUSG00000069255	Dusp22	-0.878252	-0.806477	0.560306	1.12442	1
ENSMUSG00000039109	F13a1	0.119819	-1.44427	0.555839	0.768614	1
ENSMUSG00000021423	Ly86	-0.799569	-0.870486	0.512227	1.15783	1
ENSMUSG00000021384	Susd3	-0.436562	-1.1921	0.638223	0.990442	1
ENSMUSG00000021451	Sema4d	-0.339052	-0.960435	-0.0980114	1.3975	1
ENSMUSG00000049625	Tifab	-0.438323	-1.16516	0.514789	1.0887	1
ENSMUSG00000071281	Zfp65	-0.282131	-1.28796	0.66466	0.905427	1
ENSMUSG00000021592	Arsk	-0.791549	-0.923695	0.70077	1.01447	1
ENSMUSG00000114554	5430425K12Rik	-1.1896	-0.443913	0.980495	0.653015	1
ENSMUSG00000003992	Ssbp2	-1.03716	-0.142163	-0.187728	1.36706	1
ENSMUSG00000021650	Ptcd2	-1.21863	-0.417513	0.785258	0.850882	1
ENSMUSG00000078942	Naip6	-0.974613	-0.589606	0.292669	1.27155	1
ENSMUSG00000021624	Cd180	-1.05684	-0.435725	0.208069	1.2845	1
ENSMUSG00000046169	Adamts6	-1.08821	-0.486814	0.376123	1.1989	1
ENSMUSG00000021754	Map3k1	-0.573239	-0.995422	0.309892	1.25877	1
ENSMUSG00000021756	Il6st	-0.213234	-1.11934	0.0284256	1.30415	1
ENSMUSG00000042284	Itga1	0.0328498	-1.1371	-0.188232	1.29248	1
ENSMUSG00000021728	Emb	-0.451581	-1.19707	0.779244	0.869409	1
ENSMUSG00000094796	BC147527	-0.535607	-1.04254	0.352629	1.22552	1
ENSMUSG00000055538	Zcchc24	-0.642968	-1.00816	0.503764	1.14736	1
ENSMUSG00000021794	Glud1	-0.895868	-0.598385	0.145894	1.34836	1
ENSMUSG00000006281	Tep1	-0.183484	-1.33434	0.628603	0.889224	1
ENSMUSG00000021880	Rnase6	-1.18447	-0.297817	0.288511	1.19378	1
ENSMUSG00000002325	Irf9	-0.416483	-1.19792	0.59697	1.01743	1
ENSMUSG00000035469	Rcbtb1	-0.688435	-0.65333	-0.103408	1.44517	1
ENSMUSG00000033446	Lpar6	-0.567341	-1.10532	0.666801	1.00586	1
ENSMUSG00000034959	Rubcnl	-1.14437	-0.509065	0.64733	1.0061	1
ENSMUSG00000022009	Nufip1	-0.0302303	-1.4033	0.682681	0.750851	1
ENSMUSG00000022014	Epsti1	-0.841963	-0.851392	0.589279	1.10407	1
ENSMUSG00000033004	Mycbp2	-0.595051	-0.971005	0.294767	1.27129	1
ENSMUSG00000050350	Gpr18	-0.551542	-0.90917	0.0969633	1.36375	1
ENSMUSG00000054263	Lifr	-0.127377	-1.36517	0.802099	0.690449	1
ENSMUSG00000056069	Otulinl	-0.173196	-1.34639	0.796168	0.723423	1
ENSMUSG00000022263	Trio	-0.395795	-1.16152	0.403413	1.1539	1
ENSMUSG00000115161	Gm20555	0.268048	-1.33677	0.000450039	1.06827	1
ENSMUSG00000038679	Trps1	-0.213254	-1.32672	0.704512	0.835463	1
ENSMUSG00000061731	Ext1	-0.279954	-1.14489	0.166638	1.25821	1
ENSMUSG00000022419	Deptor	-0.934146	-0.626283	0.271456	1.28897	1
ENSMUSG00000072568	Fam84b	-0.301259	-1.16367	0.241486	1.22344	1
ENSMUSG00000022587	Ly6e	-0.708674	-1.00069	0.721562	0.987801	1
ENSMUSG00000033697	Arhgap39	-1.03266	-0.454977	0.187009	1.30063	1
ENSMUSG00000022408	Fam83f	0.00251771	-1.13587	-0.163919	1.29727	1
ENSMUSG00000035900	Gramd4	-0.211455	-1.08448	-0.0374069	1.33334	1
ENSMUSG00000036606	Plxnb2	0.0367358	-1.41155	0.512586	0.862227	1
ENSMUSG00000055782	Abcd2	-0.765425	-0.829134	0.320126	1.27443	1
ENSMUSG00000000531	Grasp	0.0465766	-1.24821	0.00171274	1.19992	1
ENSMUSG00000023034	Nr4a1	-0.722986	-0.875345	0.333477	1.26485	1
ENSMUSG00000116114	Gm35853	-0.925795	-0.492843	0.0408337	1.3778	1
ENSMUSG00000037185	Krt80	-0.459588	-0.970084	0.0722889	1.35738	1
ENSMUSG00000001281	Itgb7	-0.720592	-0.7194	0.0393999	1.40059	1
ENSMUSG00000001288	Rarg	-0.203262	-1.25214	0.320448	1.13496	1
ENSMUSG00000000552	Zfp385a	-0.44365	-1.19234	0.670916	0.965075	1
ENSMUSG00000022508	Bcl6	-0.702456	-0.82034	0.180819	1.34198	1
ENSMUSG00000038127	Ccdc50	-0.711681	-0.755855	0.0836294	1.38391	1
ENSMUSG00000046546	Fam43a	-0.543079	-0.810188	-0.0760272	1.42929	1
ENSMUSG00000075269	Bex6	-1.10689	-0.314972	0.134411	1.28745	1
ENSMUSG00000034422	Parp14	-0.406913	-1.19156	0.537484	1.06099	1
ENSMUSG00000049502	Dtx3l	-0.652088	-1.04387	0.694732	1.00123	1
ENSMUSG00000022899	Slc15a2	-1.23728	-0.386831	0.830073	0.794033	1
ENSMUSG00000052013	Btla	-0.770242	-0.619212	-0.0326007	1.42206	1
ENSMUSG00000043336	Filip1l	-0.414935	-1.22025	0.786799	0.848388	1
ENSMUSG00000047293	Gpr15	-0.936509	-0.792515	0.871882	0.857143	1
ENSMUSG00000025612	Bach1	-0.3861	-1.14489	0.336435	1.19456	1
ENSMUSG00000022965	Ifngr2	-0.262929	-1.27231	0.509148	1.02609	1
ENSMUSG00000085337	Gm15964	-0.314409	-1.23069	0.462015	1.08309	1
ENSMUSG00000040820	Hlcs	-0.836671	-0.256483	-0.358051	1.45121	1
ENSMUSG00000000386	Mx1	-0.240379	-1.28451	0.50786	1.01703	1
ENSMUSG00000023341	Mx2	0.0424321	-1.41377	0.513659	0.857678	1
ENSMUSG00000078546	Zfp995	-1.11084	-0.380021	0.240304	1.25055	1
ENSMUSG00000024130	Abca3	-0.240062	-1.26074	0.413724	1.08708	1
ENSMUSG00000002279	Lmf1	-0.772596	-0.616116	-0.0333939	1.42211	1
ENSMUSG00000024187	Fam234a	-0.484496	-0.647576	-0.357304	1.48938	1
ENSMUSG00000024042	Sik1	-0.758736	-0.797638	0.24109	1.31528	1
ENSMUSG00000048440	Cyp4f16	-0.543364	-1.13287	0.928896	0.747338	1
ENSMUSG00000037649	H2-DMa	-0.587653	-1.06892	0.563737	1.09283	1
ENSMUSG00000033739	Fkbpl	-0.328655	-1.25944	0.943664	0.644433	1
ENSMUSG00000073412	Lst1	-1.02945	-0.614734	0.497533	1.14665	1
ENSMUSG00000061665	Cd2ap	-0.787582	-0.870241	0.47663	1.18119	1
ENSMUSG00000023915	Tnfrsf21	-0.884557	-0.599311	0.126527	1.35734	1
ENSMUSG00000023963	Cyp39a1	-0.904718	-0.811135	0.697503	1.01835	1
ENSMUSG00000062101	Zfp119b	-1.25154	-0.312623	0.544774	1.01939	1
ENSMUSG00000024063	Lbh	-0.559824	-0.619545	-0.306783	1.48615	1
ENSMUSG00000024066	Xdh	-0.246953	-1.27237	0.471627	1.04769	1
ENSMUSG00000024082	Ndufaf7	-0.845878	-0.72623	0.275506	1.2966	1
ENSMUSG00000054640	Slc8a1	-0.198925	-1.33337	0.831758	0.700531	1
ENSMUSG00000024247	Pkdcc	-0.500687	-0.590975	-0.403958	1.49562	1
ENSMUSG00000055817	Mta3	-0.491143	-1.16964	0.754137	0.906644	1
ENSMUSG00000000673	Haao	-1.0245	-0.381279	0.0637754	1.342	1
ENSMUSG00000045817	Zfp36l2	-0.50696	-0.584681	-0.404258	1.4959	1
ENSMUSG00000045038	Prkce	-0.911231	-0.244437	-0.27132	1.42699	1
ENSMUSG00000024143	Rhoq	-0.164318	-1.35085	0.744443	0.770723	1
ENSMUSG00000117628	AC154492.2	-0.296514	-1.28452	0.712222	0.86881	1
ENSMUSG00000097746	Gm6225	-1.11574	-0.524248	0.55971	1.08028	1
ENSMUSG00000024235	Map3k8	-0.142918	-1.31902	0.438446	1.02349	1
ENSMUSG00000036452	Arhgap26	-0.536601	-1.0858	0.481811	1.14059	1
ENSMUSG00000056130	Ticam2	-0.695552	-0.952063	0.468516	1.1791	1
ENSMUSG00000036412	Arsi	-0.486236	-1.17098	0.730644	0.926573	1
ENSMUSG00000045094	Arhgef37	-0.493786	-1.12058	0.493034	1.12133	1
ENSMUSG00000036941	Elac1	-0.200305	-1.26232	0.346077	1.11654	1
ENSMUSG00000041607	Mbp	-1.03076	-0.322063	-0.00136273	1.35418	1
ENSMUSG00000056153	Socs6	-1.04203	-0.415265	0.145615	1.31168	1
ENSMUSG00000036908	Unc93b1	-0.626899	-0.9487	0.305247	1.27035	1
ENSMUSG00000095098	Ccdc85b	-0.519798	-0.821937	-0.088772	1.43051	1
ENSMUSG00000045664	Cdc42ep2	0.210955	-1.40853	0.242104	0.955471	1
ENSMUSG00000069833	Ahnak	-0.202561	-1.14409	0.0636926	1.28296	1
ENSMUSG00000034659	Tmem109	-0.667306	-0.978933	0.475743	1.1705	1
ENSMUSG00000024730	Ms4a8a	-0.200765	-1.33456	0.770061	0.765269	1
ENSMUSG00000024675	Ms4a4c	-0.458105	-1.18678	0.702312	0.942574	1
ENSMUSG00000100615	Gm5511	-0.774391	-0.952542	0.893739	0.833194	1
ENSMUSG00000056290	Ms4a4b	-0.0521083	-1.34035	0.356165	1.03629	1
ENSMUSG00000079419	Ms4a6c	-0.454199	-1.19562	0.78459	0.865227	1
ENSMUSG00000058470	Gm8369	-1.10711	-0.567397	0.678524	0.995981	1
ENSMUSG00000024677	Ms4a6b	-0.551503	-1.1252	0.94812	0.728585	1
ENSMUSG00000046805	Mpeg1	-0.536238	-1.02368	0.306739	1.25317	1
ENSMUSG00000111118	Gm6545	-0.420001	-1.07291	0.218213	1.2747	1
ENSMUSG00000024897	Apba1	-0.625279	-0.515884	-0.349136	1.4903	1
ENSMUSG00000035783	Acta2	-0.288351	-1.2577	1.03751	0.508543	1
ENSMUSG00000074896	Ifit3	-1.032	-0.451974	0.180908	1.30306	1
ENSMUSG00000079339	Ifit1bl1	-1.11039	-0.542678	0.596085	1.05698	1
ENSMUSG00000040913	Fbxw4	-0.212614	-1.0896	-0.027007	1.32922	1
ENSMUSG00000033033	Calhm2	-0.596271	-0.945373	0.240539	1.3011	1
ENSMUSG00000054843	Atrnl1	-0.508035	-1.14426	0.642421	1.00988	1
ENSMUSG00000003228	Grk5	-0.154959	-1.30069	0.392596	1.06305	1
ENSMUSG00000031012	Cask	-0.785672	-0.728971	0.163921	1.35072	1
ENSMUSG00000037341	Slc9a7	0.140254	-1.33945	0.116293	1.0829	1
ENSMUSG00000048970	C1galt1c1	-0.388677	-1.23451	0.750105	0.873079	1
ENSMUSG00000035847	Ids	-1.03543	-0.537177	0.337542	1.23507	1
ENSMUSG00000035725	Prkx	-0.735829	-0.905077	0.43763	1.20328	1
ENSMUSG00000073016	Uprt	-0.368646	-0.846099	-0.232393	1.44714	1
ENSMUSG00000033792	Atp7a	-0.0405923	-1.40015	0.714273	0.726467	1
ENSMUSG00000033777	Tlr13	-0.177724	-1.34457	0.730843	0.791455	1
ENSMUSG00000041633	Kctd12b	-1.03114	-0.489568	0.240362	1.28035	1
ENSMUSG00000031377	Bmx	-0.426109	-1.10533	0.305276	1.22616	1
ENSMUSG00000040522	Tlr8	-0.665107	-1.04118	0.947674	0.758612	1
ENSMUSG00000044583	Tlr7	-0.809005	-0.905338	0.689259	1.02508	1
ENSMUSG00000025911	Adhfe1	-0.543253	1.30632	0.213131	-0.976202	2
ENSMUSG00000102556	Gm37569	-0.399467	1.3289	-1.03152	0.102095	2
ENSMUSG00000028033	Kcnq5	-0.624037	1.44281	-0.720574	-0.0982012	2
ENSMUSG00000084799	Ino80dos	-0.0849813	1.41661	-0.442925	-0.888707	2
ENSMUSG00000101599	Gm20342	0.0547886	1.30328	-1.11278	-0.245292	2
ENSMUSG00000055322	Tns1	0.0441944	1.35183	-1.0112	-0.384816	2
ENSMUSG00000102565	Gm37036	-0.880805	1.41465	-0.467478	-0.0663685	2
ENSMUSG00000100182	1810006J02Rik	-0.192902	1.28981	-1.13904	0.0421256	2
ENSMUSG00000036086	Zranb3	-1.12938	1.26943	-0.297244	0.157193	2
ENSMUSG00000086825	Gm15675	-0.28375	1.44653	-0.856186	-0.30659	2
ENSMUSG00000026357	Rgs18	-0.835223	1.28517	-0.74915	0.299206	2
ENSMUSG00000026589	Sec16b	0.0952475	1.35762	-0.941373	-0.511491	2
ENSMUSG00000037474	Dtl	0.118918	1.31426	-1.05686	-0.376316	2
ENSMUSG00000104348	Gm37691	-0.0669972	1.13999	-1.28492	0.211925	2
ENSMUSG00000102376	Gm37975	-0.252419	1.46315	-0.782183	-0.428551	2
ENSMUSG00000003418	St8sia6	-0.97026	1.30343	-0.556562	0.223393	2
ENSMUSG00000026712	Mrc1	-0.289547	1.43204	-0.89742	-0.245073	2
ENSMUSG00000026986	Hnmt	-0.633035	1.26774	0.311405	-0.946111	2
ENSMUSG00000079499	6530402F18Rik	-0.0715993	1.42097	-0.493939	-0.855427	2
ENSMUSG00000004105	Angptl2	-0.128912	1.13015	-1.2768	0.275561	2
ENSMUSG00000087187	Gm13431	0.12346	1.36826	-0.745861	-0.745861	2
ENSMUSG00000026915	Strbp	-0.0393968	1.42679	-0.681883	-0.705513	2
ENSMUSG00000042155	Klhl23	-0.0203409	1.33948	-1.06903	-0.250112	2
ENSMUSG00000002104	Rapsn	-0.718198	1.46866	-0.224197	-0.526268	2
ENSMUSG00000027253	Lrp4	0.0613673	1.38618	-0.840045	-0.607503	2
ENSMUSG00000078137	Ankrd63	0.141409	1.35391	-0.627394	-0.867928	2
ENSMUSG00000063873	Slc24a3	-0.386658	1.45003	-0.229602	-0.833774	2
ENSMUSG00000033096	Apmap	-0.0285583	1.41831	-0.590251	-0.799497	2
ENSMUSG00000017754	Pltp	-0.444038	1.49744	-0.473505	-0.579901	2
ENSMUSG00000017897	Eya2	-0.656307	1.45538	-0.656307	-0.142768	2
ENSMUSG00000069114	Zbtb10	-0.572557	1.49686	-0.509154	-0.41515	2
ENSMUSG00000040209	Zfp704	0.0398492	1.26059	-1.18114	-0.119303	2
ENSMUSG00000025762	Larp1b	0.00392618	1.32263	-1.09384	-0.232714	2
ENSMUSG00000028073	Pear1	-0.248901	1.43091	-0.281176	-0.90083	2
ENSMUSG00000091405	Hist2h4	-0.218391	1.38451	-1.00467	-0.161451	2
ENSMUSG00000028088	Fmo5	0.0995887	1.32865	-1.03415	-0.394089	2
ENSMUSG00000033233	Trim45	-0.16861	1.45191	-0.50008	-0.783224	2
ENSMUSG00000104874	Gm43387	-1.02104	1.33968	0.0772892	-0.395936	2
ENSMUSG00000043873	Chil5	-0.65881	1.45376	-0.65881	-0.136135	2
ENSMUSG00000027901	Dennd2d	0.118186	1.35828	-0.898131	-0.578334	2
ENSMUSG00000027962	Vcam1	0.00841564	1.41069	-0.747997	-0.671108	2
ENSMUSG00000036863	Syde2	-0.770289	1.33003	-0.770289	0.210547	2
ENSMUSG00000039167	Adgrl4	-0.574984	1.43228	-0.782544	-0.0747527	2
ENSMUSG00000062046	5730460C07Rik	-0.270352	1.42955	-0.254458	-0.904739	2
ENSMUSG00000041058	Wwp1	-1.08961	1.31852	-0.269457	0.0405451	2
ENSMUSG00000051517	Arhgef39	-0.195139	1.44797	-0.827039	-0.425795	2
ENSMUSG00000087142	Gm12454	-0.173332	1.45848	-0.73477	-0.550375	2
ENSMUSG00000038070	Cntln	-0.160178	1.43896	-0.846848	-0.431938	2
ENSMUSG00000028521	Slc35d1	-0.415452	1.4073	-0.917248	-0.0746	2
ENSMUSG00000102602	A930004J17Rik	-0.731111	1.31295	-0.825887	0.244053	2
ENSMUSG00000037752	Xkr8	-0.531072	1.48094	-0.666841	-0.283027	2
ENSMUSG00000028758	Kif17	-1.06112	1.34518	-0.251976	-0.0320782	2
ENSMUSG00000028957	Per3	-0.960879	1.40058	-0.123855	-0.315843	2
ENSMUSG00000041936	Agrn	-0.650202	1.2961	-0.909796	0.263902	2
ENSMUSG00000040274	Cdk6	0.0999044	1.3777	-0.726132	-0.751469	2
ENSMUSG00000025746	Il6	-0.219175	1.47021	-0.562614	-0.688418	2
ENSMUSG00000029101	Rgs12	-0.994713	1.38975	-0.17407	-0.220971	2
ENSMUSG00000105801	C430019N01Rik	-0.243393	1.47415	-0.543772	-0.686986	2
ENSMUSG00000072720	Myo18b	-0.0904589	1.32981	-1.09687	-0.142485	2
ENSMUSG00000104369	Gm38082	-0.433655	1.4382	-0.847939	-0.156606	2
ENSMUSG00000036928	Stag3	-0.699127	1.40333	-0.735462	0.0312572	2
ENSMUSG00000029581	Fscn1	-1.13543	1.25915	-0.30443	0.180705	2
ENSMUSG00000041147	Brca2	-0.166769	1.3154	-1.11386	-0.0347719	2
ENSMUSG00000029759	Pon3	-0.455722	1.49926	-0.526536	-0.517004	2
ENSMUSG00000043505	Gimap5	-0.511469	1.49898	-0.449722	-0.537787	2
ENSMUSG00000050786	Ccdc126	-0.924628	1.42135	-0.27546	-0.22126	2
ENSMUSG00000029780	Nt5c3	-0.126586	1.27798	-1.16216	0.0107678	2
ENSMUSG00000029919	Hpgds	-0.58595	1.30476	0.230481	-0.949289	2
ENSMUSG00000053604	Rpia	0.0348185	1.38436	-0.903639	-0.515538	2
ENSMUSG00000000627	Sema4f	-0.506838	1.48142	-0.679126	-0.295458	2
ENSMUSG00000045896	Paip2b	-1.05656	1.29968	-0.408748	0.165634	2
ENSMUSG00000108291	Gm44292	-0.636998	1.16962	0.470028	-1.00265	2
ENSMUSG00000030060	Hmces	-0.686725	1.24282	0.365836	-0.921934	2
ENSMUSG00000108268	Gm44187	-1.08423	1.26229	-0.417057	0.239001	2
ENSMUSG00000056643	Chst13	0.0588208	1.32797	-1.06179	-0.325005	2
ENSMUSG00000030257	Srgap3	-0.0137363	1.38057	-0.966012	-0.400822	2
ENSMUSG00000030272	Camk1	0.0380712	1.3974	-0.805889	-0.629581	2
ENSMUSG00000030340	Scnn1a	-0.626204	1.24274	-0.969107	0.352574	2
ENSMUSG00000030156	Cd69	-0.318185	1.47495	-0.743054	-0.41371	2
ENSMUSG00000040234	Tm7sf3	-0.536737	1.27479	-1.00718	0.269123	2
ENSMUSG00000051550	Zfp579	-1.06647	1.33549	-0.281029	0.0120102	2
ENSMUSG00000091811	Inafm1	-0.124118	1.42663	-0.876034	-0.426478	2
ENSMUSG00000030410	Dmwd	-0.7019	1.41931	-0.7019	-0.0155055	2
ENSMUSG00000054499	Dedd2	0.00311135	1.33651	-1.06758	-0.272042	2
ENSMUSG00000064109	Hcst	-0.390934	1.42731	-0.887592	-0.148784	2
ENSMUSG00000036882	Arhgap33	-0.164818	1.22166	-1.20736	0.150515	2
ENSMUSG00000092416	Zfp141	-0.482961	1.48994	-0.644621	-0.362354	2
ENSMUSG00000002963	Pnkp	0.106175	1.37019	-0.634537	-0.841827	2
ENSMUSG00000085995	Gm2788	-0.521186	1.34886	-0.946008	0.118331	2
ENSMUSG00000078670	Fam174b	-0.106031	1.44425	-0.607993	-0.730229	2
ENSMUSG00000046591	Ticrr	-0.0392033	1.40262	-0.907167	-0.456251	2
ENSMUSG00000055407	Map6	-0.64846	1.49005	-0.370296	-0.471298	2
ENSMUSG00000030737	Slco2b1	-0.279063	1.36191	-0.0509823	-1.03186	2
ENSMUSG00000030987	Stim1	-0.00956419	1.41568	-0.643221	-0.762899	2
ENSMUSG00000031016	Wee1	-0.284372	1.16605	-1.20595	0.324262	2
ENSMUSG00000030787	Lyve1	-0.501603	1.41613	-0.86025	-0.0542756	2
ENSMUSG00000109206	Gm45137	-0.167862	1.45607	-0.539352	-0.748855	2
ENSMUSG00000108455	Gm44745	-0.732939	1.34406	-0.790108	0.178987	2
ENSMUSG00000051457	Spn	-0.21752	1.14886	-1.23998	0.308637	2
ENSMUSG00000109555	Gm44891	-0.657319	1.48738	-0.489595	-0.340469	2
ENSMUSG00000110355	Gm7514	-0.201845	1.40901	-0.25334	-0.953823	2
ENSMUSG00000101609	Kcnq1ot1	-0.0720081	1.32695	-1.1	-0.154938	2
ENSMUSG00000037606	Osbpl5	-0.237171	1.41753	-0.934945	-0.245416	2
ENSMUSG00000031074	Fgf3	-0.5	1.5	-0.5	-0.5	2
ENSMUSG00000070348	Ccnd1	-0.0376573	1.4226	-0.60373	-0.781214	2
ENSMUSG00000039814	Xkr5	-0.0365321	1.39741	-0.435563	-0.925312	2
ENSMUSG00000031628	Casp3	-0.717256	1.38994	-0.740907	0.068219	2
ENSMUSG00000039396	Neil3	-0.116854	1.43025	-0.854464	-0.458933	2
ENSMUSG00000037921	Ddx60	-0.549358	1.38052	-0.888315	0.0571521	2
ENSMUSG00000025591	Tma16	0.134429	1.3624	-0.801085	-0.695744	2
ENSMUSG00000030465	Psd3	-0.256313	1.42908	-0.906017	-0.266753	2
ENSMUSG00000000791	Il12rb1	-0.836241	1.41257	-0.0242833	-0.552046	2
ENSMUSG00000031616	Ednra	0.00189963	1.40883	-0.605034	-0.805692	2
ENSMUSG00000037940	Inpp4b	-0.0535242	1.40873	-0.894757	-0.460451	2
ENSMUSG00000056973	Ces1d	-0.016757	1.39735	-0.907235	-0.473355	2
ENSMUSG00000031781	Ciapin1	0.0155882	1.40769	-0.660064	-0.763211	2
ENSMUSG00000110426	Gm45757	-0.030413	1.37222	-0.999446	-0.342357	2
ENSMUSG00000014846	Tppp3	-0.946485	1.4077	-0.320534	-0.140685	2
ENSMUSG00000092418	Gm20406	-0.640075	1.26833	0.312088	-0.940343	2
ENSMUSG00000110631	Gm42047	0.135063	1.36115	-0.67842	-0.817791	2
ENSMUSG00000049577	Zfpm1	-0.670943	1.4585	-0.630941	-0.156615	2
ENSMUSG00000031974	Abcb10	-0.165184	1.45505	-0.753741	-0.536122	2
ENSMUSG00000038884	A230050P20Rik	-0.427946	1.43359	-0.145028	-0.860614	2
ENSMUSG00000031995	St14	-0.381172	1.4948	-0.546868	-0.56676	2
ENSMUSG00000059495	Arhgef12	0.0852836	1.37882	-0.831493	-0.632612	2
ENSMUSG00000032014	Oaf	-0.762402	1.37237	-0.722896	0.112924	2
ENSMUSG00000049932	H2afx	-0.345998	1.20934	-1.15455	0.2912	2
ENSMUSG00000066687	Zbtb16	0.0451558	1.11339	-1.31657	0.158023	2
ENSMUSG00000032911	Cspg4	0.100585	1.37435	-0.819144	-0.655787	2
ENSMUSG00000074259	Gramd2	-0.382066	1.38572	-0.0380705	-0.965585	2
ENSMUSG00000032392	Parp16	0.119185	1.2671	-1.15105	-0.23523	2
ENSMUSG00000032221	Mns1	-0.104776	1.38022	-1.00558	-0.26987	2
ENSMUSG00000102411	Gm36936	0.0955853	1.36171	-0.922003	-0.535288	2
ENSMUSG00000032352	Lrrc1	-0.00843823	1.40971	-0.824886	-0.576383	2
ENSMUSG00000032353	Tmed3	0.0673155	1.38895	-0.782665	-0.673597	2
ENSMUSG00000032431	Crtap	-0.0931883	1.44079	-0.734764	-0.612836	2
ENSMUSG00000061536	Sec22c	-0.00902634	1.38363	-0.952566	-0.422034	2
ENSMUSG00000019982	Myb	0.0197868	1.29733	-1.13245	-0.18466	2
ENSMUSG00000111496	Gm47483	-0.951656	1.2793	-0.613302	0.285657	2
ENSMUSG00000047146	Tet1	-0.998733	1.32364	-0.476876	0.151968	2
ENSMUSG00000034917	Tjp3	-0.488313	1.48278	-0.682224	-0.31224	2
ENSMUSG00000020053	Igf1	-0.226724	1.39876	-0.976671	-0.195369	2
ENSMUSG00000060002	Chpt1	-0.98185	1.36256	-0.421578	0.0408667	2
ENSMUSG00000040441	Slc26a10	-1.09347	1.32357	-0.229111	-0.000986448	2
ENSMUSG00000075702	Selenom	-0.225491	1.41874	-0.26165	-0.931598	2
ENSMUSG00000020387	Jade2	0.091237	1.29773	-1.10859	-0.280371	2
ENSMUSG00000087497	2810001G20Rik	-0.537744	1.49941	-0.490634	-0.471034	2
ENSMUSG00000020798	Spns3	0.0292761	1.40401	-0.735952	-0.697334	2
ENSMUSG00000020492	Ska2	-0.261031	1.46328	-0.78549	-0.416757	2
ENSMUSG00000034177	Rnf43	0.00509021	1.39267	-0.903281	-0.494484	2
ENSMUSG00000001552	Jup	-0.256286	1.21728	-1.18434	0.223344	2
ENSMUSG00000017176	Nt5c3b	0.101374	1.36538	-0.575625	-0.891131	2
ENSMUSG00000053580	Tanc2	-0.576747	1.40489	0.0046939	-0.832839	2
ENSMUSG00000087113	Gm11714	-0.5	1.5	-0.5	-0.5	2
ENSMUSG00000017466	Timp2	-0.58504	1.43445	-0.770626	-0.0787883	2
ENSMUSG00000039741	Bahcc1	-0.28533	1.46298	-0.794803	-0.382844	2
ENSMUSG00000025150	Cbr2	-0.19393	1.41401	-0.94069	-0.279393	2
ENSMUSG00000048445	Ccdc57	-0.176269	1.45613	-0.51829	-0.761571	2
ENSMUSG00000001225	Slc26a3	0.0721193	1.36365	-0.489237	-0.946528	2
ENSMUSG00000021065	Fut8	-0.344915	1.48677	-0.667481	-0.474371	2
ENSMUSG00000066441	Rdh11	-0.166215	1.42433	-0.353166	-0.904948	2
ENSMUSG00000113184	AC125351.1	-0.115112	1.33051	-1.09653	-0.118865	2
ENSMUSG00000046791	Riox1	-0.267153	1.39667	-0.977092	-0.152425	2
ENSMUSG00000113250	Gm48585	-0.645057	1.27824	-0.928778	0.295596	2
ENSMUSG00000001270	Ckb	-0.293872	1.34962	-1.04502	-0.0107279	2
ENSMUSG00000095079	Igha	-0.0736804	1.36255	-1.0365	-0.252367	2
ENSMUSG00000076615	Ighg3	-0.59732	1.48412	-0.59732	-0.289482	2
ENSMUSG00000021175	Cdca7l	-0.00517585	1.37043	-0.990786	-0.374471	2
ENSMUSG00000067455	Hist1h4j	-0.314483	1.36582	-1.01708	-0.0342594	2
ENSMUSG00000060981	Hist1h4h	-0.457989	1.35761	-0.970616	0.0709926	2
ENSMUSG00000069274	Hist1h4f	-0.221588	1.23071	-1.1854	0.176282	2
ENSMUSG00000061482	Hist1h4d	-0.87432	1.26925	-0.720242	0.325315	2
ENSMUSG00000060093	Hist1h4a	-0.542482	1.22212	-1.04024	0.360599	2
ENSMUSG00000060147	Serpinb6a	-0.144765	1.4376	-0.842157	-0.45068	2
ENSMUSG00000054889	Dsp	-0.150171	1.44101	-0.829569	-0.461266	2
ENSMUSG00000069237	Fam8a1	-0.797306	1.2568	-0.812491	0.352993	2
ENSMUSG00000038068	Rnf144b	-0.0526321	1.33563	-1.08325	-0.19975	2
ENSMUSG00000021391	Cenpp	-0.929476	1.41787	-0.301021	-0.187372	2
ENSMUSG00000062248	Cks2	-0.136259	1.45193	-0.595291	-0.720383	2
ENSMUSG00000069805	Fbp1	0.0504626	1.33527	-1.0495	-0.33624	2
ENSMUSG00000044934	Zfp367	-0.190788	1.17247	-1.23484	0.253154	2
ENSMUSG00000042082	Arsb	-0.258423	1.42389	-0.919343	-0.24612	2
ENSMUSG00000046006	Gapt	-0.241123	1.30982	-1.1067	0.0380015	2
ENSMUSG00000090564	A430057M04Rik	-0.495076	1.48707	-0.335518	-0.656473	2
ENSMUSG00000015966	Il17rb	0.0281941	1.38799	-0.521121	-0.895059	2
ENSMUSG00000072596	Ear2	-0.202185	1.4386	-0.868407	-0.368006	2
ENSMUSG00000062148	Ear6	0.129874	1.35593	-0.885695	-0.60011	2
ENSMUSG00000015437	Gzmb	-0.637005	1.46673	-0.637005	-0.192724	2
ENSMUSG00000033083	Tbc1d4	-0.701867	1.4744	-0.518803	-0.253727	2
ENSMUSG00000022346	Myc	0.088254	1.37848	-0.823732	-0.643006	2
ENSMUSG00000022607	Ptk2	-0.988207	1.3066	-0.523589	0.205199	2
ENSMUSG00000022582	Ly6g	-0.0700002	1.25083	-1.19595	0.0151266	2
ENSMUSG00000000489	Pdgfb	-0.760313	1.43216	-0.605317	-0.0665321	2
ENSMUSG00000022474	Pmm1	-0.104888	1.44569	-0.677811	-0.662989	2
ENSMUSG00000071632	2510002D24Rik	-0.696255	1.47742	-0.507501	-0.273666	2
ENSMUSG00000105906	Iglc1	-0.744674	1.43499	-0.617174	-0.0731452	2
ENSMUSG00000105547	Iglc3	0.118687	1.35727	-0.903059	-0.572898	2
ENSMUSG00000076937	Iglc2	-0.805348	1.3887	0.0638379	-0.647189	2
ENSMUSG00000086146	Gm15729	-0.69727	1.42365	-0.69727	-0.0291111	2
ENSMUSG00000022604	Cep97	-0.604651	1.4928	-0.520058	-0.36809	2
ENSMUSG00000046748	Tmem45a2	-0.5	1.5	-0.5	-0.5	2
ENSMUSG00000053062	Jam2	-0.739467	1.37694	-0.739467	0.10199	2
ENSMUSG00000002504	Slc9a3r2	-0.497773	1.3431	-0.966275	0.120953	2
ENSMUSG00000024112	Cacna1h	-0.351027	1.32186	0.0882654	-1.0591	2
ENSMUSG00000024180	Tmem8	0.0856476	1.29972	-1.10727	-0.278103	2
ENSMUSG00000033826	Dnah8	-0.249629	1.26943	-1.14481	0.125011	2
ENSMUSG00000042345	Ubash3a	0.103018	1.37643	-0.754292	-0.725161	2
ENSMUSG00000023927	Satb1	0.0414798	1.35103	-1.01519	-0.377324	2
ENSMUSG00000102973	E430014B02Rik	-0.335149	1.30521	-1.08235	0.112291	2
ENSMUSG00000102212	C230085N15Rik	-0.894767	1.38545	-0.527765	0.0370787	2
ENSMUSG00000024098	Twsg1	-0.018054	1.37446	-0.369467	-0.986935	2
ENSMUSG00000071042	Rasgrp3	-0.451626	1.49881	-0.549233	-0.497948	2
ENSMUSG00000036368	Rmdn2	-0.661451	1.4743	-0.577543	-0.235305	2
ENSMUSG00000024127	Prepl	-0.715686	1.38755	0.0744269	-0.746293	2
ENSMUSG00000033107	Rnf125	-0.205055	1.46627	-0.710264	-0.550947	2
ENSMUSG00000117429	AC123927.2	-0.414572	1.33115	-1.02226	0.105685	2
ENSMUSG00000117599	AC123927.3	-0.00132216	1.36089	-1.01427	-0.345296	2
ENSMUSG00000024843	Chka	-0.184303	1.34227	-1.07592	-0.0820465	2
ENSMUSG00000058216	Gstp3	-0.265588	1.45382	-0.828555	-0.359676	2
ENSMUSG00000109695	Gm31166	-0.0391043	1.42486	-0.756424	-0.629334	2
ENSMUSG00000056612	Ppp1r14b	-0.233085	1.35769	-1.04706	-0.0775475	2
ENSMUSG00000032773	Chrm1	-0.0603541	1.43319	-0.686416	-0.686416	2
ENSMUSG00000041488	Stx3	-0.544839	1.34486	-0.935959	0.135936	2
ENSMUSG00000061132	Blnk	-0.553667	1.48519	-0.301787	-0.629741	2
ENSMUSG00000025194	Abcc2	0.00711485	1.3934	-0.897328	-0.503185	2
ENSMUSG00000097636	Mirt1	-0.340187	1.25726	-1.12301	0.205935	2
ENSMUSG00000034765	Dusp5	-0.0379873	1.27318	-1.172	-0.0631972	2
ENSMUSG00000015342	Xk	0.0643876	1.30062	-1.11415	-0.250859	2
ENSMUSG00000040229	Gpr34	-0.0787515	1.36641	-0.258038	-1.02962	2
ENSMUSG00000031066	Usp11	-0.535973	1.4995	-0.485123	-0.478409	2
ENSMUSG00000036572	Upf3b	-0.181694	1.44472	-0.428835	-0.83419	2
ENSMUSG00000036109	Mbnl3	0.00091999	1.41308	-0.665118	-0.748881	2
ENSMUSG00000016382	Pls3	-0.0586515	1.41314	-0.474415	-0.880073	2
ENSMUSG00000078122	F630028O10Rik	0.102718	1.35616	-0.936929	-0.521952	2
ENSMUSG00000102336	Gm37233	0.317584	-1.30689	1.08703	-0.0977272	3
ENSMUSG00000037447	Arid5a	0.156604	-1.33099	1.09431	0.080075	3
ENSMUSG00000085894	Gm15832	0.673552	-1.41981	0.728099	0.0181624	3
ENSMUSG00000026074	Map4k4	0.332154	-1.48834	0.52269	0.633496	3
ENSMUSG00000084416	Rpl10a-ps1	0.612662	-1.35303	0.880029	-0.139662	3
ENSMUSG00000026193	Fn1	0.847313	-1.44741	0.359272	0.240822	3
ENSMUSG00000034343	Ube2f	0.748257	-1.45242	0.555405	0.148753	3
ENSMUSG00000026271	Gpr35	0.17519	-1.44601	0.823663	0.447154	3
ENSMUSG00000014602	Kif1a	0.769057	-1.35082	0.746189	-0.164425	3
ENSMUSG00000079139	Gm4204	0.52482	-0.866249	1.14946	-0.808032	3
ENSMUSG00000032487	Ptgs2	1.17216	-1.16246	0.365742	-0.375442	3
ENSMUSG00000060568	Fam78b	0.731307	-1.33898	-0.189969	0.797642	3
ENSMUSG00000004709	Cd244a	0.363574	-1.39533	0.956676	0.0750818	3
ENSMUSG00000085563	2210411M09Rik	1.03393	-1.21717	0.556756	-0.373519	3
ENSMUSG00000079164	Tlr5	0.340286	-1.43913	0.872978	0.225868	3
ENSMUSG00000091017	Fam71a	0.369403	-1.48795	0.668764	0.449782	3
ENSMUSG00000103174	Gm37168	0.247003	-1.47713	0.599436	0.630686	3
ENSMUSG00000061186	Sfmbt2	0.501772	-1.49363	0.383261	0.6086	3
ENSMUSG00000084124	Gm13588	0.69618	-1.36536	0.796776	-0.127599	3
ENSMUSG00000026866	Kynu	0.484043	-1.41336	0.874726	0.0545877	3
ENSMUSG00000052248	Zeb2os	0.499588	-1.49468	0.394473	0.600616	3
ENSMUSG00000026836	Acvr1	0.972246	-1.37554	0.40327	2.36718e-05	3
ENSMUSG00000027398	Il1b	0.751744	-1.30847	0.811188	-0.254457	3
ENSMUSG00000037523	Mavs	0.0222498	-1.41285	0.830375	0.560221	3
ENSMUSG00000027333	Smox	1.06057	-1.13212	0.579343	-0.507788	3
ENSMUSG00000027435	Cd93	1.1064	-1.08002	0.538656	-0.565036	3
ENSMUSG00000081740	Gm14279	0.325828	-0.884957	1.26809	-0.708963	3
ENSMUSG00000074622	Mafb	0.74408	-1.15898	0.920554	-0.505651	3
ENSMUSG00000049999	Ppp1r3d	-0.185088	-0.648367	1.46507	-0.631613	3
ENSMUSG00000027506	Tpd52	0.118007	-1.44677	0.735485	0.593281	3
ENSMUSG00000095788	Sirpb1a	-0.139745	-1.33102	0.987636	0.483134	3
ENSMUSG00000095028	Sirpb1b	0.08126	-1.43803	0.728614	0.628158	3
ENSMUSG00000074677	Sirpb1c	0.176007	-1.4032	0.965055	0.262139	3
ENSMUSG00000078780	Gm5150	0.356227	-1.39835	0.953914	0.088205	3
ENSMUSG00000061143	Maml3	0.0927764	-1.43421	0.802453	0.538982	3
ENSMUSG00000036362	P2ry13	0.0613608	-0.619525	1.38738	-0.829216	3
ENSMUSG00000036353	P2ry12	0.244644	-1.00445	1.28615	-0.52635	3
ENSMUSG00000093402	Gm18588	0.285511	-1.04255	1.25745	-0.500407	3
ENSMUSG00000027995	Tlr2	0.334648	-1.46335	0.798462	0.330245	3
ENSMUSG00000094392	Gm3788	0.449936	-1.44846	0.182237	0.816284	3
ENSMUSG00000015745	Plekho1	0.69639	-1.47655	0.513602	0.266559	3
ENSMUSG00000015947	Fcgr1	0.817581	-1.128	0.866193	-0.555771	3
ENSMUSG00000047959	Kcna3	0.382266	-1.48876	0.440754	0.665738	3
ENSMUSG00000056145	AI504432	0.184793	-1.44668	0.826896	0.43499	3
ENSMUSG00000027997	Casp6	0.620187	-1.315	0.915189	-0.220372	3
ENSMUSG00000106419	Gm5550	0.964386	-1.27288	0.602659	-0.294162	3
ENSMUSG00000066150	Slc31a1	0.695733	-1.42368	0.698743	0.029204	3
ENSMUSG00000045917	Tmem268	0.318377	-1.47315	0.753045	0.401729	3
ENSMUSG00000083914	Rps18-ps1	0.364446	-0.797747	1.25031	-0.817008	3
ENSMUSG00000028494	Plin2	1.13886	-1.11992	0.464137	-0.483074	3
ENSMUSG00000059195	Gm12715	0.409017	-0.944323	1.21573	-0.680419	3
ENSMUSG00000082062	Ftl2-ps	0.151839	-0.885802	1.34753	-0.613567	3
ENSMUSG00000061894	Zscan20	0.835656	-1.4364	0.470651	0.130092	3
ENSMUSG00000028893	Sesn2	0.870732	-1.33992	0.644693	-0.175501	3
ENSMUSG00000070691	Runx3	0.746327	-1.12643	0.932317	-0.552217	3
ENSMUSG00000040964	Arhgef10l	0.132498	-1.45281	0.669578	0.650734	3
ENSMUSG00000040616	Tmem51	0.326258	-1.47411	0.749672	0.39818	3
ENSMUSG00000029009	Mthfr	0.235308	-1.47375	0.673168	0.565274	3
ENSMUSG00000062353	Gm15772	0.115276	-0.913282	1.35666	-0.558655	3
ENSMUSG00000100801	Gm15459	0.293081	-1.26629	1.13354	-0.160325	3
ENSMUSG00000029103	Lrpap1	0.8055	-1.3551	0.701316	-0.151712	3
ENSMUSG00000039753	Fbxl5	0.63058	-1.32458	0.897926	-0.203927	3
ENSMUSG00000106609	Gm43181	0.792878	-1.2844	0.79388	-0.302359	3
ENSMUSG00000060512	0610040J01Rik	0.0114373	-1.36256	1.01506	0.336069	3
ENSMUSG00000044827	Tlr1	0.274523	-1.1641	1.2109	-0.321324	3
ENSMUSG00000029378	Areg	1.15163	-1.08696	0.462731	-0.527395	3
ENSMUSG00000057315	Arhgap24	0.827437	-1.40476	0.58476	-0.00743703	3
ENSMUSG00000041827	Oasl1	0.427956	-1.44827	0.825474	0.194839	3
ENSMUSG00000106825	2510016D11Rik	0.636318	-1.28039	0.933707	-0.289633	3
ENSMUSG00000032690	Oas2	-0.197848	-1.27747	1.08453	0.390789	3
ENSMUSG00000029605	Oas1b	1.11043	-1.32079	0.117879	0.0924831	3
ENSMUSG00000052776	Oas1a	0.381645	-1.46878	0.77388	0.313258	3
ENSMUSG00000015944	Castor2	0.507292	-1.30044	1.0036	-0.21045	3
ENSMUSG00000005057	Sh2b2	0.873831	-1.39186	0.546218	-0.02819	3
ENSMUSG00000047592	Nxpe5	0.570219	-1.04597	1.09451	-0.618757	3
ENSMUSG00000044197	Gpr146	0.440851	-1.13495	1.146	-0.451897	3
ENSMUSG00000009376	Met	1.02391	-1.37363	0.132349	0.217367	3
ENSMUSG00000062980	Cped1	0.428996	-1.25035	1.08717	-0.265821	3
ENSMUSG00000065604	Mir29b-1	-0.429854	-0.54519	1.49813	-0.523081	3
ENSMUSG00000107951	Gm6210	0.691347	-1.23612	0.922639	-0.377864	3
ENSMUSG00000033720	Sfxn5	0.605711	-0.995313	1.07984	-0.690233	3
ENSMUSG00000060477	Irak2	1.02436	-1.36106	0.0242544	0.312441	3
ENSMUSG00000030142	Clec4e	0.612816	-1.08123	1.05448	-0.58606	3
ENSMUSG00000030207	Fam234b	0.701508	-1.09253	0.982217	-0.591194	3
ENSMUSG00000015766	Eps8	0.576046	-1.29207	0.967267	-0.251245	3
ENSMUSG00000053338	Tarm1	0.690711	-1.24221	0.919085	-0.367588	3
ENSMUSG00000107480	Gm44165	0.279891	-1.35899	1.03583	0.0432739	3
ENSMUSG00000058818	Pirb	0.214986	-1.44774	0.837726	0.395028	3
ENSMUSG00000006154	Eps8l1	1.34089	-1.07438	-0.0551588	-0.211349	3
ENSMUSG00000053175	Bcl3	0.347998	-1.45617	0.822822	0.285351	3
ENSMUSG00000087593	Gm16174	0.259878	-1.34283	1.06247	0.0204823	3
ENSMUSG00000040511	Pvr	0.55085	-1.42385	0.816076	0.0569228	3
ENSMUSG00000037239	Spred3	1.11778	-1.11833	0.500226	-0.499672	3
ENSMUSG00000001247	Lsr	0.418811	-1.49273	0.437683	0.636235	3
ENSMUSG00000003873	Bax	1.1635	-1.19655	-0.31058	0.343633	3
ENSMUSG00000040026	Saa3	0.730337	-0.929152	0.989217	-0.790402	3
ENSMUSG00000042659	Arrdc4	0.576812	-1.47201	0.67097	0.224227	3
ENSMUSG00000063902	Gm7964	1.04557	-1.12297	0.605583	-0.528183	3
ENSMUSG00000030560	Ctsc	0.316035	-1.38826	0.982214	0.0900136	3
ENSMUSG00000108897	Gm44861	0.528497	-1.49517	0.578013	0.38866	3
ENSMUSG00000087412	Gm15501	-0.407096	-0.373055	1.48342	-0.703265	3
ENSMUSG00000048779	P2ry6	0.616865	-1.09599	1.04687	-0.567745	3
ENSMUSG00000038156	Spon1	0.886288	-1.05515	0.82162	-0.652758	3
ENSMUSG00000030717	Nupr1	0.184781	-1.18204	1.23054	-0.233284	3
ENSMUSG00000097471	5830432E09Rik	0.889196	-1.355	-0.130979	0.596782	3
ENSMUSG00000096957	E230013L22Rik	0.51063	-0.856978	1.15929	-0.812946	3
ENSMUSG00000031444	F10	1.12829	-1.23935	0.359507	-0.24845	3
ENSMUSG00000025044	Msr1	0.869616	-0.966757	0.856169	-0.759028	3
ENSMUSG00000031605	Klhl2	0.23042	-1.45385	0.817676	0.405753	3
ENSMUSG00000049988	Lrrc25	0.0424582	-1.38244	0.977634	0.362346	3
ENSMUSG00000031838	Ifi30	0.430935	-1.35961	0.981324	-0.0526526	3
ENSMUSG00000031714	Gab1	0.8317	-1.22746	0.799255	-0.403494	3
ENSMUSG00000031709	Tbc1d9	0.813114	-1.42734	0.544704	0.0695264	3
ENSMUSG00000031792	Usb1	1.1693	-1.27434	0.0929161	0.0121241	3
ENSMUSG00000031879	Ciao2b	1.05372	-1.33409	0.328051	-0.0476856	3
ENSMUSG00000034416	Pkd1l2	0.886717	-1.43567	0.305446	0.243504	3
ENSMUSG00000015016	Acsf3	0.86823	-1.20359	0.776494	-0.441131	3
ENSMUSG00000111684	Gm8543	-0.365358	-1.06817	1.30754	0.125985	3
ENSMUSG00000048534	Jaml	0.107587	-1.37301	1.02171	0.24371	3
ENSMUSG00000032382	Snx1	0.565403	-1.34991	0.916818	-0.132312	3
ENSMUSG00000062933	Gm10123	0.240755	-0.764925	1.31554	-0.791373	3
ENSMUSG00000036138	Acaa1a	0.995423	-1.37677	0.33374	0.0476021	3
ENSMUSG00000041608	Entpd3	0.676609	-0.991709	1.02619	-0.71109	3
ENSMUSG00000025804	Ccr1	0.624882	-0.909586	1.07553	-0.790828	3
ENSMUSG00000039981	Zc3h12d	-0.148967	-1.30899	1.0464	0.411557	3
ENSMUSG00000093798	Gm8355	0.628445	-1.36598	0.852078	-0.114543	3
ENSMUSG00000097352	C920009B18Rik	0.117405	-1.43056	0.853475	0.459677	3
ENSMUSG00000019866	Crybg1	-0.0143811	-1.40569	0.798158	0.621912	3
ENSMUSG00000038151	Prdm1	1.03095	-1.10722	0.633241	-0.556968	3
ENSMUSG00000111116	Gm48065	0.686677	-1.33218	0.844974	-0.199469	3
ENSMUSG00000112843	Gm46224	0.131585	-1.43708	0.833493	0.471999	3
ENSMUSG00000112226	Gm48786	0.170437	-1.46104	0.68702	0.603584	3
ENSMUSG00000098055	Gm26947	0.364463	-1.49292	0.593095	0.535358	3
ENSMUSG00000046807	Lrrc75b	1.37862	-1.00389	-0.290803	-0.0839241	3
ENSMUSG00000006344	Ggt5	0.436117	-1.3175	1.02618	-0.144798	3
ENSMUSG00000035673	Sbno2	0.623438	-1.20389	0.995037	-0.414588	3
ENSMUSG00000004359	Spic	0.868135	-1.35183	0.630389	-0.146698	3
ENSMUSG00000008398	Elk3	0.717262	-1.38919	0.742131	-0.070204	3
ENSMUSG00000090665	Gad1-ps	0.207755	-1.45829	0.780705	0.469827	3
ENSMUSG00000040249	Lrp1	1.12203	-1.18959	0.43605	-0.368491	3
ENSMUSG00000084012	Gm11956	1.01	-1.27496	-0.267067	0.532029	3
ENSMUSG00000058755	Osm	0.806011	-1.38495	0.653256	-0.0743191	3
ENSMUSG00000034394	Lif	1.07634	-1.34014	0.205163	0.0586356	3
ENSMUSG00000081251	Gm12164	0.843633	-1.2944	0.730962	-0.280197	3
ENSMUSG00000032691	Nlrp3	0.409082	-1.48975	0.419152	0.661517	3
ENSMUSG00000001034	Mapk7	0.99977	-1.3193	-0.1634	0.482926	3
ENSMUSG00000070390	Nlrp1b	0.174729	-1.45331	0.780656	0.497927	3
ENSMUSG00000035385	Ccl2	0.813366	-1.33324	0.721336	-0.201465	3
ENSMUSG00000019122	Ccl9	0.307845	-1.45694	0.821896	0.327194	3
ENSMUSG00000069792	Wfdc17	-0.0629666	-1.30826	1.10056	0.270671	3
ENSMUSG00000018381	Abi3	0.108435	-1.38621	0.992667	0.285106	3
ENSMUSG00000038811	Gngt2	0.0156081	-1.39729	0.906274	0.475405	3
ENSMUSG00000046756	Mrps7	1.1823	-1.05163	0.428488	-0.559159	3
ENSMUSG00000034471	Caskin2	0.972706	-1.01185	0.736941	-0.697801	3
ENSMUSG00000083705	Gm8624	0.537419	-1.23741	1.03374	-0.333754	3
ENSMUSG00000053113	Socs3	0.647205	-0.933439	1.05659	-0.770353	3
ENSMUSG00000025377	Tepsin	1.3474	-1.04218	0.00828696	-0.313507	3
ENSMUSG00000020641	Rsad2	0.622096	-1.49266	0.380406	0.490157	3
ENSMUSG00000035954	Dock4	0.377684	-1.3547	1.01046	-0.0334439	3
ENSMUSG00000021125	Arg2	0.969314	-1.28598	0.580555	-0.263887	3
ENSMUSG00000034266	Batf	0.127551	-1.44115	0.805211	0.508387	3
ENSMUSG00000034168	Irf2bpl	0.535206	-1.13137	1.0905	-0.494341	3
ENSMUSG00000021097	Clmn	0.485711	-1.47243	0.727049	0.259672	3
ENSMUSG00000037679	Inf2	0.921886	-1.07503	0.777541	-0.624401	3
ENSMUSG00000021340	Gpld1	0.351402	-1.38431	0.978374	0.0545386	3
ENSMUSG00000021360	Gcnt2	0.399662	-0.970818	1.21689	-0.645731	3
ENSMUSG00000056749	Nfil3	0.22859	-1.47138	0.548845	0.693944	3
ENSMUSG00000035493	Tgfbi	0.688594	-1.15315	0.969899	-0.50534	3
ENSMUSG00000021483	Cdk20	0.395588	-1.138	1.16898	-0.426563	3
ENSMUSG00000097906	Gm9625	0.597603	-1.39012	0.841448	-0.0489286	3
ENSMUSG00000021614	Vcan	0.505892	-1.37512	0.922125	-0.0528953	3
ENSMUSG00000052727	Map1b	1.09875	-1.27761	0.358194	-0.179337	3
ENSMUSG00000042364	Snx18	0.838913	-1.17731	0.822233	-0.483835	3
ENSMUSG00000021765	Fst	0.955082	-1.26481	0.623965	-0.314238	3
ENSMUSG00000015968	Cacna1d	1.13889	-1.18323	0.410701	-0.366361	3
ENSMUSG00000037759	Ptger2	1.2561	-1.04199	0.288894	-0.503009	3
ENSMUSG00000000958	Slc7a7	0.608086	-1.38721	0.838095	-0.0589712	3
ENSMUSG00000010406	Mrpl52	0.729311	-1.21963	0.901059	-0.410744	3
ENSMUSG00000022218	Tgm1	0.760361	-1.39637	0.68526	-0.0492531	3
ENSMUSG00000021978	Extl3	0.887211	-1.12615	0.79626	-0.557318	3
ENSMUSG00000022010	Tsc22d1	1.30112	-1.00842	-0.498023	0.205319	3
ENSMUSG00000022122	Ednrb	1.1061	-1.13586	0.507785	-0.478028	3
ENSMUSG00000072663	Spef2	0.836999	-1.36324	0.652051	-0.125805	3
ENSMUSG00000005125	Ndrg1	0.475181	-1.49784	0.449037	0.573623	3
ENSMUSG00000022562	Oplah	1.20744	-1.03924	0.389142	-0.557346	3
ENSMUSG00000116305	Lncppara	0.910992	-1.42498	0.195993	0.317992	3
ENSMUSG00000022479	Vdr	0.844386	-1.07216	0.859387	-0.631609	3
ENSMUSG00000023009	Nckap5l	0.597132	-1.42054	0.790187	0.0332221	3
ENSMUSG00000022686	B3gnt5	0.474009	-1.16407	1.11385	-0.423791	3
ENSMUSG00000022901	Cd86	0.415629	-1.48942	0.664146	0.40964	3
ENSMUSG00000050299	Gm9843	0.387877	-1.18444	1.14974	-0.35318	3
ENSMUSG00000002250	Ppard	0.730669	-1.4505	0.586967	0.13286	3
ENSMUSG00000023067	Cdkn1a	0.912442	-1.26411	0.679642	-0.327976	3
ENSMUSG00000024013	Fgd2	0.0459053	-1.34084	1.07268	0.222253	3
ENSMUSG00000117575	AC163635.1	0.285533	-1.42787	0.908196	0.234145	3
ENSMUSG00000024397	Aif1	0.616835	-1.09531	1.04712	-0.568647	3
ENSMUSG00000092171	4833427F10Rik	0.6405	-1.46952	0.622649	0.206368	3
ENSMUSG00000050705	2310061I04Rik	1.39592	-0.933867	-0.421489	-0.0405648	3
ENSMUSG00000096140	Ankrd66	0.782498	-1.44298	0.539254	0.121233	3
ENSMUSG00000023913	Pla2g7	0.465126	-0.941975	1.18252	-0.705676	3
ENSMUSG00000023988	Bysl	1.10358	-1.15103	0.501284	-0.453826	3
ENSMUSG00000042265	Trem1	0.700885	-1.08342	0.985556	-0.603018	3
ENSMUSG00000035678	Tnfsf9	0.523889	-1.43555	0.808796	0.102867	3
ENSMUSG00000024053	Emilin2	0.486156	-1.49735	0.577554	0.433635	3
ENSMUSG00000039193	Nlrc4	0.58247	-1.49285	0.549386	0.36099	3
ENSMUSG00000051439	Cd14	1.17193	-1.09291	0.423624	-0.502644	3
ENSMUSG00000097707	Gm26742	0.323329	-1.48831	0.612659	0.552317	3
ENSMUSG00000071847	Apcdd1	0.708572	-1.39642	0.738494	-0.0506466	3
ENSMUSG00000024737	Slc15a3	0.79498	-1.43494	0.548209	0.0917517	3
ENSMUSG00000101389	Ms4a4a	0.239603	-1.40915	0.954218	0.215326	3
ENSMUSG00000097855	A930007I19Rik	1.02554	-1.21505	0.571179	-0.381676	3
ENSMUSG00000042694	Stn1	-0.0209134	-1.39195	0.885265	0.527594	3
ENSMUSG00000083364	Llph-ps2	-0.384843	-0.501763	1.4938	-0.607196	3
ENSMUSG00000001128	Cfp	0.722849	-1.37949	0.751942	-0.095302	3
ENSMUSG00000017057	Il13ra1	0.209418	-1.46392	0.741698	0.512803	3
ENSMUSG00000031125	3830403N18Rik	0.278113	-1.24724	1.15443	-0.185303	3
ENSMUSG00000079480	Pin4	0.734708	-1.43009	0.642035	0.0533434	3
ENSMUSG00000052821	Cysltr1	-0.193032	-1.2317	1.17644	0.248292	3
ENSMUSG00000048621	Gm6377	0.18954	-1.40533	0.961473	0.254321	3
ENSMUSG00000064350	mt-Ty	-0.469669	-0.856999	1.42653	-0.0998625	3
ENSMUSG00000103085	Gm38120	-0.648304	0.991806	-1.0484	0.704898	4
ENSMUSG00000102664	Gm38380	-0.911944	0.832194	-0.818214	0.897963	4
ENSMUSG00000026158	Ogfrl1	-1.23811	0.675972	-0.371679	0.933814	4
ENSMUSG00000037509	Arhgef4	0.0607123	0.954467	-1.3936	0.378417	4
ENSMUSG00000103696	Gm37531	-0.692216	-0.125153	-0.633219	1.45059	4
ENSMUSG00000026004	Kansl1l	-0.669548	0.546718	-0.998128	1.12096	4
ENSMUSG00000034353	Ramp1	-1.17229	0.507322	-0.424895	1.08987	4
ENSMUSG00000057329	Bcl2	-1.09507	1.15537	-0.511874	0.451577	4
ENSMUSG00000016526	Dyrk3	-0.628633	0.0389091	-0.807277	1.397	4
ENSMUSG00000009418	Nav1	-0.893858	-0.00442728	-0.498892	1.39718	4
ENSMUSG00000026594	Ralgps2	-1.07407	1.01345	-0.609007	0.669631	4
ENSMUSG00000026721	Rabgap1l	-0.718782	0.934094	-0.998622	0.78331	4
ENSMUSG00000038179	Slamf7	-0.856873	0.951851	-0.870665	0.775687	4
ENSMUSG00000019699	Akt3	-0.682234	0.28633	-0.891589	1.28749	4
ENSMUSG00000104388	Gm37033	-0.496037	1.13324	-1.11444	0.477236	4
ENSMUSG00000037434	Slc30a1	-1.09771	0.136404	-0.330011	1.29132	4
ENSMUSG00000026974	Zmynd19	-0.470678	1.16913	-1.11332	0.414872	4
ENSMUSG00000087269	D330023K18Rik	0.169974	0.50968	-1.45346	0.773809	4
ENSMUSG00000026814	Eng	-0.578979	1.17058	-1.04397	0.452373	4
ENSMUSG00000035236	Scai	-1.06055	1.2275	-0.504507	0.337553	4
ENSMUSG00000026888	Grb14	-0.532184	-0.0975352	-0.805183	1.4349	4
ENSMUSG00000103734	Gm37651	-0.111531	0.59797	-1.36386	0.877423	4
ENSMUSG00000104262	Gm37747	-0.234305	-0.0941387	-1.03626	1.3647	4
ENSMUSG00000042851	Zc3h6	-0.662757	0.291067	-0.911187	1.28288	4
ENSMUSG00000027452	Acss1	-0.999142	0.965984	-0.714188	0.747346	4
ENSMUSG00000000359	Rem1	-0.549597	0.0481499	-0.882833	1.38428	4
ENSMUSG00000074671	Tspyl3	-0.121598	0.516732	-1.34651	0.951375	4
ENSMUSG00000027602	Map1lc3a	-0.790927	0.962102	-0.932389	0.761214	4
ENSMUSG00000054582	Pabpc1l	-0.481788	-0.0280931	-0.893341	1.40322	4
ENSMUSG00000051149	Adnp	-0.620456	0.829765	-1.08052	0.871209	4
ENSMUSG00000027510	Rbm38	-0.189772	0.688497	-1.33693	0.838202	4
ENSMUSG00000062515	Fabp4	-0.966904	1.0805	-0.724317	0.610721	4
ENSMUSG00000027562	Car2	-0.144234	0.936324	-1.34177	0.54968	4
ENSMUSG00000036432	Siah2	-1.0704	0.0458393	-0.302355	1.32692	4
ENSMUSG00000063689	Hist2h2ab	-0.525494	0.881424	-1.14843	0.792501	4
ENSMUSG00000050947	Amigo1	0.521038	-0.287352	-1.2611	1.02741	4
ENSMUSG00000053931	Cnn3	-1.18947	0.489082	-0.391651	1.09204	4
ENSMUSG00000050549	Fam241a	-0.576258	0.942047	-1.10852	0.742733	4
ENSMUSG00000105449	Gm43379	-1.00309	1.21104	-0.606746	0.398794	4
ENSMUSG00000028479	Gne	-0.998134	1.18863	-0.630383	0.439884	4
ENSMUSG00000054000	Tusc1	-0.489284	0.69307	-1.16479	0.961002	4
ENSMUSG00000023075	Akirin1	-0.880629	0.76167	-0.845307	0.964266	4
ENSMUSG00000073755	5730409E04Rik	-1.1929	0.676448	-0.443931	0.960382	4
ENSMUSG00000028669	Pithd1	-0.702902	0.800756	-1.01327	0.91542	4
ENSMUSG00000073700	Klhl21	-0.275331	-0.235204	-0.914892	1.42543	4
ENSMUSG00000029030	Tprgl	-1.11134	0.71271	-0.56799	0.96662	4
ENSMUSG00000106241	Gm43143	-1.00732	0.487697	-0.638094	1.15771	4
ENSMUSG00000105926	Gm43386	-0.0743206	0.941489	-1.3642	0.49703	4
ENSMUSG00000029162	Khk	-0.938596	0.00765848	-0.452588	1.38353	4
ENSMUSG00000107083	Gm43313	-0.688393	0.970179	-1.01986	0.738074	4
ENSMUSG00000060708	Bloc1s4	-1.07476	0.929241	-0.623957	0.769473	4
ENSMUSG00000104641	Gm43290	-0.470018	0.0392505	-0.943228	1.374	4
ENSMUSG00000029229	Chic2	-0.79307	0.878782	-0.935915	0.850203	4
ENSMUSG00000029254	Stap1	-0.905601	0.773704	-0.820778	0.952676	4
ENSMUSG00000104706	Gm43421	0.382426	0.588337	-1.49445	0.523682	4
ENSMUSG00000029287	Tgfbr3	-0.787457	1.13404	-0.89225	0.545663	4
ENSMUSG00000105031	Gm3511	-1.07998	-0.0369938	-0.218842	1.33581	4
ENSMUSG00000029394	Cdk2ap1	-1.04723	1.10865	-0.610507	0.549089	4
ENSMUSG00000029390	Tmed2	-1.0322	0.857551	-0.682061	0.856713	4
ENSMUSG00000049971	Glt1d1	-0.739639	1.18458	-0.911931	0.466985	4
ENSMUSG00000037108	Zcwpw1	-0.961869	1.15172	-0.699212	0.50936	4
ENSMUSG00000029648	Flt1	-0.985845	-0.0610954	-0.335696	1.38264	4
ENSMUSG00000107215	Gm43197	-1.04846	1.13913	-0.592601	0.501936	4
ENSMUSG00000047749	Zc3hav1l	-0.686005	1.0197	-1.01359	0.679892	4
ENSMUSG00000038456	Dennd2a	-0.933384	0.568643	-0.750079	1.11482	4
ENSMUSG00000004633	Chn2	-0.325502	0.779605	-1.27184	0.817736	4
ENSMUSG00000058446	Znrf2	-1.15539	0.475307	-0.437107	1.11719	4
ENSMUSG00000018341	Il12rb2	-1.1781	0.591897	-0.445114	1.03132	4
ENSMUSG00000063810	Alms1	-1.00967	1.11991	-0.655236	0.544997	4
ENSMUSG00000108064	Gm44423	-0.678874	0.0856868	-0.788729	1.38192	4
ENSMUSG00000030091	Nup210	-0.467471	0.774568	-1.18659	0.879496	4
ENSMUSG00000042042	Csgalnact2	-0.853011	1.09139	-0.844735	0.606358	4
ENSMUSG00000008845	Cd163	0.0506681	0.520183	-1.41766	0.846809	4
ENSMUSG00000090164	BC035044	-0.697631	0.193813	-0.831795	1.33561	4
ENSMUSG00000030154	Klrb1f	-1.09863	0.834937	-0.59655	0.860243	4
ENSMUSG00000046080	Clec9a	0.0411041	0.748671	-1.42589	0.636114	4
ENSMUSG00000030149	Klrk1	-0.710927	0.208507	-0.826958	1.32938	4
ENSMUSG00000030283	St8sia1	0.847188	-0.474823	-1.18305	0.810685	4
ENSMUSG00000002083	Bbc3	-0.293727	0.57807	-1.26892	0.984579	4
ENSMUSG00000019158	Tmem160	-0.506014	0.811251	-1.16238	0.857143	4
ENSMUSG00000043017	Ptgir	-0.422942	0.30646	-1.10804	1.22452	4
ENSMUSG00000034957	Cebpa	-0.235863	0.86312	-1.3143	0.687038	4
ENSMUSG00000008193	Spib	-0.43277	0.32635	-1.1088	1.21522	4
ENSMUSG00000019539	Rcn3	-1.03637	1.20447	-0.564186	0.396086	4
ENSMUSG00000003420	Fcgrt	-1.18537	0.232567	-0.260788	1.21359	4
ENSMUSG00000030505	Prmt3	-1.00974	-0.0771258	-0.288378	1.37525	4
ENSMUSG00000030515	Tarsl2	-0.987897	1.21086	-0.627729	0.404767	4
ENSMUSG00000051727	Kctd14	-1.04023	0.849588	-0.672125	0.862768	4
ENSMUSG00000052305	Hbb-bs	-0.599123	0.620176	-1.07265	1.0516	4
ENSMUSG00000031029	Eif3f	-1.02131	-0.00893193	-0.329319	1.35956	4
ENSMUSG00000036111	Lmo1	-0.391616	0.82531	-1.23455	0.80086	4
ENSMUSG00000054716	Zfp771	-0.646453	0.482451	-0.998714	1.16272	4
ENSMUSG00000004568	Arhgef18	-0.889119	0.16351	-0.616858	1.34247	4
ENSMUSG00000031494	Cd209a	-1.14313	0.507241	-0.467485	1.10337	4
ENSMUSG00000109921	Gm33326	-0.545042	1.19657	-1.0534	0.401869	4
ENSMUSG00000055675	Kbtbd11	0.303593	-0.105914	-1.29823	1.10055	4
ENSMUSG00000037251	Pomk	-0.119076	-0.217801	-1.0319	1.36878	4
ENSMUSG00000109640	Gm45413	0.138746	0.852659	-1.43439	0.442988	4
ENSMUSG00000031586	Rbpms	-0.505566	-0.195308	-0.758762	1.45964	4
ENSMUSG00000071076	Jund	-0.436223	0.667069	-1.19665	0.965799	4
ENSMUSG00000080058	Gm11175	0.116434	0.346123	-1.40594	0.943383	4
ENSMUSG00000055148	Klf2	-0.999841	0.349865	-0.587887	1.23786	4
ENSMUSG00000031712	Il15	-0.986504	0.445577	-0.646589	1.18752	4
ENSMUSG00000060019	Gm10073	-0.477598	0.822013	-1.18139	0.836972	4
ENSMUSG00000031749	St3gal2	-0.403506	0.358279	-1.14096	1.18618	4
ENSMUSG00000033545	Znrf1	-0.552985	1.19479	-1.04917	0.407365	4
ENSMUSG00000031971	Ccsap	-1.05526	1.15948	-0.570083	0.465865	4
ENSMUSG00000045087	S1pr5	-0.980585	0.682318	-0.725055	1.02332	4
ENSMUSG00000047412	Zbtb44	-0.922021	0.212318	-0.607686	1.31739	4
ENSMUSG00000110928	Gm48114	-0.274474	0.85412	-1.29659	0.716941	4
ENSMUSG00000032012	Nectin1	-0.833307	0.351968	-0.775666	1.257	4
ENSMUSG00000034858	Fam214a	-0.781178	0.733571	-0.938096	0.985703	4
ENSMUSG00000032265	Tent5a	-1.25235	0.541927	-0.310222	1.02064	4
ENSMUSG00000032411	Tfdp2	-0.73502	0.673198	-0.970248	1.03207	4
ENSMUSG00000060044	Tmem26	-0.0238003	0.614072	-1.40151	0.811241	4
ENSMUSG00000033427	Upb1	-0.0719761	0.42492	-1.3495	0.996553	4
ENSMUSG00000020017	Hal	-0.407679	0.426097	-1.16075	1.14233	4
ENSMUSG00000020023	Tmcc3	-0.248965	0.803277	-1.31135	0.757043	4
ENSMUSG00000112346	Gm48768	-0.787847	1.23342	-0.8387	0.393125	4
ENSMUSG00000069515	Lyz1	-0.998175	1.07546	-0.688277	0.610997	4
ENSMUSG00000112009	Gm48591	0.569292	-0.0998106	-1.36517	0.895688	4
ENSMUSG00000020477	Mrps24	-0.446023	0.916379	-1.19713	0.726773	4
ENSMUSG00000051650	B3gnt2	-0.42072	1.05177	-1.18663	0.555582	4
ENSMUSG00000044072	Eml6	-0.897712	-0.204458	-0.327812	1.42998	4
ENSMUSG00000018593	Sparc	-0.805038	0.725713	-0.914829	0.994154	4
ENSMUSG00000072847	A530017D24Rik	-1.00121	0.598161	-0.68124	1.08429	4
ENSMUSG00000045176	Borcs6	0.0927769	-0.295494	-1.09938	1.30209	4
ENSMUSG00000020891	Alox8	-0.411627	1.09371	-1.17822	0.496137	4
ENSMUSG00000040950	Mgl2	-0.406659	1.14707	-1.15911	0.418701	4
ENSMUSG00000070354	Evi2	-1.1349	0.138182	-0.275003	1.27172	4
ENSMUSG00000020682	Mmp28	-1.03783	0.765209	-0.669973	0.942598	4
ENSMUSG00000035042	Ccl5	-0.728736	1.01996	-0.978144	0.686917	4
ENSMUSG00000037573	Tob1	-0.35048	1.03835	-1.22779	0.539928	4
ENSMUSG00000001506	Col1a1	-0.387011	1.04486	-1.20702	0.549171	4
ENSMUSG00000075576	Gm12359	0.276313	-0.11029	-1.28669	1.12067	4
ENSMUSG00000037944	Ccr7	-0.293518	0.658173	-1.281	0.916346	4
ENSMUSG00000016940	Kctd2	-0.65679	0.664718	-1.03516	1.02724	4
ENSMUSG00000048442	Smim5	-0.426519	0.733927	-1.21016	0.902748	4
ENSMUSG00000075420	Smim6	0.0425831	0.835614	-1.41744	0.539247	4
ENSMUSG00000020642	Rnf144a	-0.0486423	0.722613	-1.39726	0.723285	4
ENSMUSG00000020638	Cmpk2	-0.704952	-0.0298303	-0.689066	1.42385	4
ENSMUSG00000002900	Lamb1	-0.563572	1.16783	-1.05578	0.451521	4
ENSMUSG00000021054	Sgpp1	-1.16654	0.609437	-0.467301	1.0244	4
ENSMUSG00000113195	Gm48586	-0.998054	0.937829	-0.719071	0.779296	4
ENSMUSG00000021182	Ccdc88c	-0.430799	0.629512	-1.19443	0.99572	4
ENSMUSG00000080076	Hist1h2aj	-1.15408	0.322087	-0.364466	1.19646	4
ENSMUSG00000064288	Hist1h4k	-0.495179	1.10441	-1.12605	0.51682	4
ENSMUSG00000060678	Hist1h4c	-0.892618	1.16171	-0.773867	0.504777	4
ENSMUSG00000075031	Hist1h2bb	-0.764861	1.17836	-0.892664	0.479162	4
ENSMUSG00000021356	Irf4	-0.989476	0.234495	-0.539285	1.29427	4
ENSMUSG00000114537	Gm48569	-0.802173	0.689286	-0.911811	1.0247	4
ENSMUSG00000113076	Gm47088	-1.17977	0.750711	-0.47559	0.904649	4
ENSMUSG00000021676	Iqgap2	-0.838195	-0.150616	-0.450547	1.43936	4
ENSMUSG00000104214	Gm36638	-0.0359435	0.660166	-1.40024	0.77602	4
ENSMUSG00000021701	Plk2	0.272373	0.319951	-1.44682	0.854495	4
ENSMUSG00000021895	Arhgef3	-0.716591	-0.0762081	-0.644375	1.43717	4
ENSMUSG00000103869	Gm37420	-0.755762	0.42314	-0.881176	1.2138	4
ENSMUSG00000102151	Gm37472	-0.555716	0.0451382	-0.875816	1.38639	4
ENSMUSG00000046034	Otulin	-0.942662	0.496063	-0.71627	1.16287	4
ENSMUSG00000038622	Med30	-0.882623	0.822004	-0.848169	0.908788	4
ENSMUSG00000099775	Gm5960	-0.269999	0.389535	-1.23625	1.11671	4
ENSMUSG00000016552	Foxred2	-1.0333	0.287091	-0.513309	1.25952	4
ENSMUSG00000022818	Cyp2ab1	-1.13119	0.0419948	-0.205555	1.29475	4
ENSMUSG00000107002	0610012G03Rik	-1.02801	0.887141	-0.686612	0.827485	4
ENSMUSG00000091997	Gm6611	-1.12714	0.941606	-0.549782	0.735312	4
ENSMUSG00000075254	Heg1	-1.10497	0.884813	-0.587032	0.807185	4
ENSMUSG00000022848	Dirc2	-0.702516	0.330348	-0.892825	1.26499	4
ENSMUSG00000022708	Zbtb20	-0.400139	0.976431	-1.21562	0.639328	4
ENSMUSG00000081453	Gm6767	-0.948253	0.93883	-0.776112	0.785535	4
ENSMUSG00000033450	Tagap	-1.02736	1.08643	-0.646969	0.587895	4
ENSMUSG00000034413	Neurl1b	-0.795551	0.677804	-0.915998	1.03374	4
ENSMUSG00000090083	Rnf8	-0.212926	0.780043	-1.32888	0.761761	4
ENSMUSG00000037548	H2-DMb2	-0.102642	0.814453	-1.37394	0.66213	4
ENSMUSG00000053835	H2-T24	-1.11914	0.203579	-0.344388	1.25995	4
ENSMUSG00000003206	Ebi3	-0.659538	0.801067	-1.04885	0.907317	4
ENSMUSG00000023965	Fbxl17	-0.726194	0.96697	-0.988899	0.748124	4
ENSMUSG00000024072	Yipf4	-0.523544	0.741888	-1.1464	0.928052	4
ENSMUSG00000036533	Cdc42ep3	-0.692714	0.072877	-0.76775	1.38759	4
ENSMUSG00000050138	Kcnk12	0.00134077	1.0085	-1.36313	0.353285	4
ENSMUSG00000060275	Nrg2	-0.976526	0.792196	-0.745043	0.929373	4
ENSMUSG00000024597	Slc12a2	-0.665532	0.983362	-1.03629	0.718455	4
ENSMUSG00000045730	Adrb2	-0.808943	0.198714	-0.724433	1.33466	4
ENSMUSG00000059336	Slc14a1	0.426086	-0.416757	-1.1546	1.14527	4
ENSMUSG00000097141	Gm10524	-1.11965	1.11413	-0.499771	0.505293	4
ENSMUSG00000024726	Carnmt1	-0.938814	0.873329	-0.789991	0.855476	4
ENSMUSG00000033863	Klf9	-0.744928	0.0634813	-0.710198	1.39164	4
ENSMUSG00000045932	Ifit2	-0.816502	0.0837848	-0.648005	1.38072	4
ENSMUSG00000067297	Ifit1bl2	-0.566278	0.84628	-1.1208	0.840799	4
ENSMUSG00000055044	Pdlim1	-1.24533	0.463119	-0.290337	1.07255	4
ENSMUSG00000025014	Dntt	-0.70239	-0.0140572	-0.70239	1.41884	4
ENSMUSG00000047604	Frat2	-0.884482	0.89615	-0.846827	0.835159	4
ENSMUSG00000031365	Zfp275	-0.574023	0.926562	-1.11164	0.759101	4
ENSMUSG00000031375	Bgn	-0.861716	0.983751	-0.861716	0.73968	4
ENSMUSG00000002006	Pdzd4	-0.126057	0.800592	-1.36578	0.691242	4
ENSMUSG00000031391	L1cam	-0.905405	0.703377	-0.811427	1.01345	4
ENSMUSG00000025916	Ppp1r42	0.563212	1.09873	-1.04839	-0.613553	5
ENSMUSG00000026082	Rev1	0.185347	1.33928	-0.832023	-0.692607	5
ENSMUSG00000037138	Aff3	0.1168	1.06734	-1.34905	0.16491	5
ENSMUSG00000026069	Il1rl1	0.533791	1.12393	-1.02613	-0.631596	5
ENSMUSG00000026070	Il18r1	0.737415	0.840788	-1.29106	-0.287141	5
ENSMUSG00000066877	Nck2	0.381911	1.17771	-1.13401	-0.425611	5
ENSMUSG00000025993	Slc40a1	0.664663	1.01317	-1.08807	-0.589755	5
ENSMUSG00000026102	Inpp1	0.413632	1.21353	-0.940943	-0.686215	5
ENSMUSG00000025997	Ikzf2	0.458101	1.19263	-0.877011	-0.773716	5
ENSMUSG00000093843	Gm25939	0.19605	1.3288	-0.633418	-0.891428	5
ENSMUSG00000033276	Stk36	0.769868	0.12067	-1.44432	0.553784	5
ENSMUSG00000026201	Stk16	0.297529	1.2822	-0.690724	-0.889007	5
ENSMUSG00000026202	Tuba4a	0.527961	1.14701	-0.875251	-0.799723	5
ENSMUSG00000032997	Chpf	0.46483	1.14893	-1.09131	-0.52245	5
ENSMUSG00000026249	Serpine2	0.779345	0.887984	-1.16086	-0.506471	5
ENSMUSG00000104503	Gm37738	0.650018	0.801014	-1.39001	-0.0610203	5
ENSMUSG00000055013	Agap1	0.523635	1.14207	-0.963592	-0.702115	5
ENSMUSG00000055866	Per2	0.550136	1.12572	-0.951593	-0.724268	5
ENSMUSG00000034220	Gpc1	0.457865	1.1671	-1.04484	-0.580121	5
ENSMUSG00000026274	Pask	0.679045	1.03453	-0.841396	-0.872179	5
ENSMUSG00000040693	Slco4c1	0.614125	1.08097	-0.941536	-0.753562	5
ENSMUSG00000097814	Panct2	0.636228	1.06002	-0.976446	-0.719804	5
ENSMUSG00000026354	Lct	0.749437	0.973755	-0.91379	-0.809402	5
ENSMUSG00000026399	Cd55	0.348521	1.00604	-1.36612	0.0115554	5
ENSMUSG00000026447	Pik3c2b	0.522077	0.863237	-1.40775	0.0224338	5
ENSMUSG00000070643	Sox13	0.139989	1.30088	-1.07404	-0.366827	5
ENSMUSG00000051998	Lax1	0.633883	1.06548	-0.752154	-0.94721	5
ENSMUSG00000064246	Chil1	0.740842	0.939743	-1.11945	-0.561138	5
ENSMUSG00000097993	Ptprv	0.500235	1.15959	-0.9474	-0.712425	5
ENSMUSG00000026421	Csrp1	0.220678	1.32464	-0.808866	-0.736453	5
ENSMUSG00000041642	Kif21b	0.426201	1.07896	-1.26319	-0.241977	5
ENSMUSG00000097113	Gm19705	1.0135	0.492783	-1.29882	-0.207461	5
ENSMUSG00000104436	Gm37423	0.38366	1.05812	-1.30988	-0.131905	5
ENSMUSG00000026579	F5	0.218175	1.12001	-1.30258	-0.0356092	5
ENSMUSG00000026576	Atp1b1	0.331036	1.175	-1.18645	-0.319586	5
ENSMUSG00000088246	Gm25911	0.431474	0.723311	-1.47847	0.323686	5
ENSMUSG00000102594	Gm38381	0.989828	0.716313	-1.01382	-0.692324	5
ENSMUSG00000026675	Hsd17b7	0.252156	1.29997	-0.92092	-0.631201	5
ENSMUSG00000038473	Nos1ap	1.15745	0.494514	-0.986085	-0.665881	5
ENSMUSG00000005339	Fcer1a	0.582003	1.08403	-1.05473	-0.611303	5
ENSMUSG00000100147	1700047M11Rik	0.833802	0.550611	-1.41446	0.0300469	5
ENSMUSG00000016194	Hsd11b1	0.605566	1.09093	-0.802918	-0.893579	5
ENSMUSG00000009633	G0s2	0.629504	1.04495	-1.07166	-0.60279	5
ENSMUSG00000096929	A330023F24Rik	0.180289	1.27631	-1.10091	-0.355692	5
ENSMUSG00000103867	9630010A21Rik	0.716253	0.81693	-1.33417	-0.199017	5
ENSMUSG00000026672	Optn	0.674433	1.0201	-1.03278	-0.66175	5
ENSMUSG00000026778	Prkcq	0.690421	1.02534	-0.851439	-0.864321	5
ENSMUSG00000057914	Cacnb2	0.53173	0.853605	-1.40997	0.024634	5
ENSMUSG00000026976	Pax8	0.892001	0.812427	-1.06641	-0.63802	5
ENSMUSG00000026955	Sapcd2	0.269298	1.29205	-0.920647	-0.6407	5
ENSMUSG00000026930	Gpsm1	0.564796	0.898307	-1.36547	-0.0976299	5
ENSMUSG00000026922	Agpat2	0.674783	1.01096	-1.06844	-0.617305	5
ENSMUSG00000026835	Fcnb	0.588602	1.10255	-0.908515	-0.78264	5
ENSMUSG00000086425	F730016J06Rik	0.50873	1.14944	-0.979443	-0.678728	5
ENSMUSG00000026815	Gfi1b	0.772217	0.766581	-1.33158	-0.207223	5
ENSMUSG00000059316	Slc27a4	0.62341	1.06912	-0.712039	-0.980486	5
ENSMUSG00000039157	Fam102a	0.543355	1.13195	-0.938001	-0.737301	5
ENSMUSG00000026883	Dab2ip	0.698187	1.01889	-0.868987	-0.848091	5
ENSMUSG00000035168	Tanc1	0.579933	1.08767	-1.04617	-0.621436	5
ENSMUSG00000026893	Gca	0.543703	1.12738	-0.699263	-0.97182	5
ENSMUSG00000027030	Stk39	0.615192	1.07679	-0.969817	-0.722164	5
ENSMUSG00000005233	Spc25	0.244369	1.30607	-0.647668	-0.90277	5
ENSMUSG00000055612	Cdca7	0.327876	1.24435	-1.01866	-0.553556	5
ENSMUSG00000009207	Lnpk	0.154544	1.29943	-1.06652	-0.387453	5
ENSMUSG00000027002	Nckap1	1.05064	0.655876	-0.923614	-0.782897	5
ENSMUSG00000027074	Slc43a3	0.242238	1.31459	-0.752918	-0.803914	5
ENSMUSG00000027073	Prg2	0.234356	1.30189	-0.95537	-0.580879	5
ENSMUSG00000027072	Prg3	0.196089	1.32918	-0.888318	-0.636955	5
ENSMUSG00000002100	Mybpc3	0.304736	1.2718	-0.635062	-0.94147	5
ENSMUSG00000068735	Trp53i11	0.456421	1.18472	-0.96455	-0.676588	5
ENSMUSG00000027215	Cd82	0.800225	0.918386	-0.999654	-0.718957	5
ENSMUSG00000005973	Rcn1	0.523652	1.146	-0.931272	-0.73838	5
ENSMUSG00000040061	Plcb2	0.363201	1.25028	-0.766464	-0.847012	5
ENSMUSG00000027323	Rad51	0.97612	0.740056	-0.742162	-0.974014	5
ENSMUSG00000027360	Hdc	0.570096	1.11132	-0.955541	-0.725876	5
ENSMUSG00000027327	1700037H04Rik	0.446317	1.19967	-0.764079	-0.881911	5
ENSMUSG00000034723	Tmx4	0.335082	1.24575	-0.998162	-0.582668	5
ENSMUSG00000039943	Plcb4	0.211714	1.32917	-0.796346	-0.744533	5
ENSMUSG00000015932	Dstn	0.333479	1.26766	-0.801363	-0.799777	5
ENSMUSG00000068129	Cst7	0.558998	1.12599	-0.848207	-0.836784	5
ENSMUSG00000016933	Plcg1	0.780584	0.437306	-1.46271	0.244819	5
ENSMUSG00000017861	Mybl2	0.579557	1.10465	-0.729036	-0.955175	5
ENSMUSG00000017697	Ada	0.617425	1.07567	-0.727274	-0.965817	5
ENSMUSG00000017737	Mmp9	0.784512	0.88912	-1.14785	-0.525782	5
ENSMUSG00000017740	Slc12a5	0.864744	0.856598	-0.996589	-0.724753	5
ENSMUSG00000074570	Cass4	0.824136	0.624809	-1.38806	-0.0608862	5
ENSMUSG00000050600	Zfp831	0.528096	1.07061	-1.18469	-0.414016	5
ENSMUSG00000015647	Lama5	0.856985	0.870455	-0.95277	-0.77467	5
ENSMUSG00000038963	Slco4a1	0.715462	1.00058	-0.943287	-0.772759	5
ENSMUSG00000023393	Slc17a9	1.03591	0.646625	-1.05728	-0.625255	5
ENSMUSG00000027583	Zbtb46	0.307197	0.763574	-1.47062	0.399844	5
ENSMUSG00000001865	Cpa3	0.733957	0.983489	-0.956818	-0.760628	5
ENSMUSG00000025764	Jade1	0.219598	1.30404	-0.974562	-0.549076	5
ENSMUSG00000074604	Mgst2	0.809165	0.909515	-1.0027	-0.715974	5
ENSMUSG00000036381	P2ry14	0.316155	1.2766	-0.827173	-0.765584	5
ENSMUSG00000036885	Arhgef26	0.945644	0.751114	-1.07431	-0.622445	5
ENSMUSG00000027776	Il12a	0.523573	0.777913	-1.4488	0.147314	5
ENSMUSG00000034109	Golim4	0.294826	1.28446	-0.87956	-0.699725	5
ENSMUSG00000019338	Zfp687	0.992761	0.728474	-0.895463	-0.825771	5
ENSMUSG00000028111	Ctsk	0.695359	1.02058	-0.894448	-0.821493	5
ENSMUSG00000038495	Otud7b	0.500769	1.15906	-0.710967	-0.948861	5
ENSMUSG00000105827	Hist2h2bb	0.495077	0.944993	-1.36229	-0.0777795	5
ENSMUSG00000027858	Tspan2	0.627208	1.07434	-0.89968	-0.801865	5
ENSMUSG00000052539	Magi3	0.35012	1.25337	-0.699511	-0.903976	5
ENSMUSG00000002233	Rhoc	0.676835	1.03473	-0.798765	-0.912799	5
ENSMUSG00000014599	Csf1	0.80765	0.920914	-0.811125	-0.917439	5
ENSMUSG00000105358	Gm43099	0.49886	0.666507	-1.48487	0.3195	5
ENSMUSG00000037994	Slc9b2	0.752571	0.971888	-0.895328	-0.829131	5
ENSMUSG00000059921	Unc5c	0.652801	1.05564	-0.846848	-0.861588	5
ENSMUSG00000040016	Ptger3	0.40991	1.22053	-0.896214	-0.734224	5
ENSMUSG00000028212	Ccne2	0.369529	1.23988	-0.929318	-0.680088	5
ENSMUSG00000028214	Gem	0.660692	1.04451	-0.756108	-0.949096	5
ENSMUSG00000028459	Cd72	0.339455	1.24867	-0.614432	-0.97369	5
ENSMUSG00000028469	Npr2	0.709521	1.00901	-0.829352	-0.889183	5
ENSMUSG00000028476	Reck	0.64098	1.04338	-1.04461	-0.639757	5
ENSMUSG00000048232	Fbxo10	0.691049	1.02484	-0.856282	-0.85961	5
ENSMUSG00000028331	Trmo	1.09207	-0.364959	-1.20315	0.476046	5
ENSMUSG00000039740	Alg2	1.05224	0.638476	-1.01251	-0.678205	5
ENSMUSG00000038578	Susd1	0.396934	1.20762	-1.02227	-0.582282	5
ENSMUSG00000039196	Orm1	0.696106	1.01624	-0.947311	-0.76504	5
ENSMUSG00000028572	Hook1	0.648207	1.05506	-0.761834	-0.94143	5
ENSMUSG00000028528	Dnajc6	0.365946	1.23126	-0.991672	-0.605534	5
ENSMUSG00000028613	Lrp8	0.62705	1.0672	-0.719358	-0.974892	5
ENSMUSG00000028587	Orc1	0.669801	0.905134	-1.2834	-0.291539	5
ENSMUSG00000034171	Faah	0.247139	1.3065	-0.664827	-0.888812	5
ENSMUSG00000028681	Ptch2	0.473588	1.18381	-0.808461	-0.848938	5
ENSMUSG00000042616	Oscp1	0.73797	0.964747	-1.04506	-0.65766	5
ENSMUSG00000042367	Gjb3	0.514276	1.14837	-0.699862	-0.962785	5
ENSMUSG00000028792	Ak2	0.973202	0.751364	-0.887435	-0.837131	5
ENSMUSG00000050390	C77080	0.505896	1.11173	-1.12486	-0.492764	5
ENSMUSG00000047945	Marcksl1	0.797136	0.930127	-0.8015	-0.925763	5
ENSMUSG00000028776	Tinagl1	0.623676	0.936494	-1.28848	-0.271686	5
ENSMUSG00000028909	Ptpru	0.676323	0.843289	-1.34154	-0.178067	5
ENSMUSG00000028860	Sytl1	0.643173	0.951424	-1.24993	-0.344667	5
ENSMUSG00000047281	Sfn	0.635174	1.04662	-1.04936	-0.632432	5
ENSMUSG00000037553	Zdhhc18	0.487786	1.09608	-1.18332	-0.400549	5
ENSMUSG00000003038	Hmgn2	0.424796	1.21468	-0.828677	-0.810799	5
ENSMUSG00000078521	Aunip	0.529078	1.14657	-0.865584	-0.810068	5
ENSMUSG00000037242	Clic4	0.495998	1.15826	-0.678553	-0.975702	5
ENSMUSG00000087943	Gm24245	1.34625	0.0877904	-0.992406	-0.441633	5
ENSMUSG00000025330	Padi4	0.492517	1.15822	-0.988891	-0.661849	5
ENSMUSG00000028977	Casz1	0.186098	1.29427	-1.05203	-0.428341	5
ENSMUSG00000028965	Tnfrsf9	1.38625	0.0565349	-0.852318	-0.590472	5
ENSMUSG00000039713	Plekhg5	0.468113	0.966531	-1.35669	-0.0779528	5
ENSMUSG00000023571	C1qtnf12	0.510245	1.15946	-0.809076	-0.860633	5
ENSMUSG00000041954	Tnfrsf18	0.763483	0.87289	-1.21587	-0.420508	5
ENSMUSG00000042476	Abcb4	0.29372	1.28204	-0.907413	-0.668351	5
ENSMUSG00000002944	Cd36	0.776956	0.940094	-0.7199	-0.997149	5
ENSMUSG00000062604	Srpk2	0.340767	1.24595	-0.983973	-0.602739	5
ENSMUSG00000029149	Krtcap3	1.32977	0.0049014	-1.08027	-0.254398	5
ENSMUSG00000052783	Grk4	1.04333	0.657248	-0.979746	-0.720829	5
ENSMUSG00000029094	Afap1	0.997641	0.709565	-1.00185	-0.705355	5
ENSMUSG00000029086	Prom1	0.771915	0.94503	-0.72225	-0.994696	5
ENSMUSG00000037999	Arap2	0.488069	1.17454	-0.839086	-0.82352	5
ENSMUSG00000054814	Usp46	0.787873	0.939528	-0.911588	-0.815813	5
ENSMUSG00000049907	Rasl11b	0.481225	1.12484	-1.12971	-0.476353	5
ENSMUSG00000005672	Kit	0.41466	1.19824	-1.0204	-0.592507	5
ENSMUSG00000105356	Gm42603	0.646415	1.01287	-1.12934	-0.529936	5
ENSMUSG00000085915	Gm8091	0.831605	0.899763	-0.870329	-0.861039	5
ENSMUSG00000029283	Cdc7	0.29736	1.27439	-0.947598	-0.624152	5
ENSMUSG00000033467	Crlf2	0.923138	0.361991	-1.41425	0.129121	5
ENSMUSG00000029359	Tesc	0.60077	1.09557	-0.848172	-0.848172	5
ENSMUSG00000064267	Hvcn1	0.508903	1.13898	-1.03128	-0.616601	5
ENSMUSG00000000915	Hip1r	0.629687	1.06965	-0.937618	-0.761719	5
ENSMUSG00000029392	Rilpl1	0.531216	1.14296	-0.766348	-0.90783	5
ENSMUSG00000107118	Gm42986	0.702218	0.569068	-1.46479	0.193503	5
ENSMUSG00000015950	Ncf1	0.468062	1.17448	-0.659182	-0.983359	5
ENSMUSG00000023079	Gtf2ird1	0.806846	0.906928	-1.02714	-0.686634	5
ENSMUSG00000001739	Cldn15	0.746977	0.97225	-0.956788	-0.762438	5
ENSMUSG00000036718	Micall2	0.99845	0.722517	-0.870582	-0.850385	5
ENSMUSG00000000149	Gna12	0.448777	1.1912	-0.687966	-0.952016	5
ENSMUSG00000036526	Card11	0.324585	1.26875	-0.884824	-0.708516	5
ENSMUSG00000038970	Lmtk2	0.127904	1.02417	-1.37324	0.221166	5
ENSMUSG00000086894	Gm15708	1.06861	0.312611	-1.32562	-0.055605	5
ENSMUSG00000062995	Ica1	0.693339	0.987732	-1.09614	-0.584934	5
ENSMUSG00000029765	Plxna4	0.823659	0.899907	-0.746865	-0.976702	5
ENSMUSG00000051124	Gimap9	0.402941	1.22183	-0.923815	-0.700955	5
ENSMUSG00000090019	Gimap1	0.630914	1.06578	-0.963823	-0.732872	5
ENSMUSG00000029828	4921507P07Rik	0.694601	1.02137	-0.826064	-0.889912	5
ENSMUSG00000029781	Fkbp9	0.679494	0.837657	-1.34413	-0.173022	5
ENSMUSG00000036390	Gadd45a	0.420432	1.21002	-0.692917	-0.937531	5
ENSMUSG00000076609	Igkc	0.526668	1.13709	-0.680888	-0.982871	5
ENSMUSG00000073002	Vamp5	0.707212	0.977546	-1.09243	-0.59233	5
ENSMUSG00000015053	Gata2	0.689836	1.02446	-0.806133	-0.908162	5
ENSMUSG00000033174	Mgll	0.622446	1.04	-1.10426	-0.558182	5
ENSMUSG00000002870	Mcm2	0.873136	0.857038	-0.921521	-0.808653	5
ENSMUSG00000030086	Chchd6	0.871638	0.496532	-1.41133	0.0431549	5
ENSMUSG00000005364	Il5ra	0.548124	1.00245	-1.27153	-0.279046	5
ENSMUSG00000107411	Gm19040	0.664673	0.797399	-1.38431	-0.0777613	5
ENSMUSG00000025701	Alox5	0.561544	1.12392	-0.865901	-0.819564	5
ENSMUSG00000051586	Mical3	0.406964	1.21934	-0.700973	-0.925328	5
ENSMUSG00000030108	Slc6a13	0.788684	0.753735	-1.32814	-0.214283	5
ENSMUSG00000030109	Slc6a12	0.75637	0.887787	-1.20163	-0.44253	5
ENSMUSG00000003153	Slc2a3	0.576246	1.08835	-1.05365	-0.610951	5
ENSMUSG00000067767	Clec4b2	0.395821	1.16302	-1.15072	-0.408123	5
ENSMUSG00000001930	Vwf	0.958058	0.759	-0.984819	-0.732239	5
ENSMUSG00000000184	Ccnd2	0.75291	0.938761	-1.09178	-0.599888	5
ENSMUSG00000061414	Cracr2a	0.174277	1.26546	-1.12719	-0.312552	5
ENSMUSG00000098318	Lockd	0.676888	1.0363	-0.842682	-0.870509	5
ENSMUSG00000030303	Far2	0.582924	1.10875	-0.847079	-0.844593	5
ENSMUSG00000078817	Nlrp12	0.842918	0.888145	-0.830896	-0.900166	5
ENSMUSG00000078816	Prkcg	0.919841	-0.146007	-1.3443	0.570466	5
ENSMUSG00000056394	Lig1	0.646238	1.05975	-0.807603	-0.898382	5
ENSMUSG00000041187	Prkd2	0.430497	1.21121	-0.824695	-0.817015	5
ENSMUSG00000041117	Ccdc8	0.576916	1.0891	-1.04892	-0.617096	5
ENSMUSG00000030413	Pglyrp1	0.679187	1.02202	-1.0041	-0.697111	5
ENSMUSG00000044030	Irf2bp1	0.677341	0.99645	-1.10847	-0.565317	5
ENSMUSG00000040734	Ppp1r13l	1.2738	0.319906	-0.746169	-0.847539	5
ENSMUSG00000074277	Phldb3	0.272244	1.28695	-0.61511	-0.944081	5
ENSMUSG00000052212	Cd177	0.68069	0.774404	-1.39023	-0.0648596	5
ENSMUSG00000054169	Ceacam10	1.13186	0.483445	-1.10813	-0.507179	5
ENSMUSG00000040703	Cyp2s1	0.925426	0.801291	-0.936648	-0.790069	5
ENSMUSG00000051735	Rinl	0.6937	1.02009	-0.926356	-0.787436	5
ENSMUSG00000074227	Spint2	0.447946	1.19203	-0.949717	-0.690257	5
ENSMUSG00000036634	Mag	0.312904	1.27763	-0.844588	-0.745944	5
ENSMUSG00000043671	Dpy19l3	0.289945	1.09856	-1.30463	-0.083872	5
ENSMUSG00000044452	Zfp507	0.33204	1.25441	-0.963201	-0.623251	5
ENSMUSG00000030468	Siglecg	0.459418	1.11051	-1.18705	-0.382879	5
ENSMUSG00000004612	Nkg7	0.450829	1.19555	-0.901112	-0.745264	5
ENSMUSG00000062785	Kcnc3	1.10102	0.588234	-0.931125	-0.758124	5
ENSMUSG00000030851	Ldhc	0.397064	1.20455	-1.03407	-0.56754	5
ENSMUSG00000096719	Mrgpra2b	0.744459	0.962857	-1.02862	-0.678699	5
ENSMUSG00000101739	Gm5733	1.36003	0.143177	-0.751604	-0.751604	5
ENSMUSG00000030470	Csrp3	0.388917	1.23394	-0.879642	-0.743214	5
ENSMUSG00000030516	Tjp1	0.397426	1.22434	-0.929184	-0.69258	5
ENSMUSG00000005533	Igf1r	0.464065	1.18868	-0.772154	-0.880596	5
ENSMUSG00000032776	Mctp2	0.685726	0.879114	-1.29845	-0.26639	5
ENSMUSG00000015957	Wnt11	0.557398	1.01393	-1.24757	-0.323763	5
ENSMUSG00000052396	Mogat2	0.589641	1.05427	-1.12986	-0.514049	5
ENSMUSG00000073867	AA474408	1.05485	0.639194	-0.995059	-0.698985	5
ENSMUSG00000035064	Eef2k	0.379501	1.2318	-0.94796	-0.663341	5
ENSMUSG00000030878	Cdr2	0.55764	1.09975	-1.05906	-0.598328	5
ENSMUSG00000108954	Gm44901	0.39878	1.00007	-1.3561	-0.0427433	5
ENSMUSG00000030872	Gga2	0.597179	1.08426	-1.00527	-0.676168	5
ENSMUSG00000108317	Gm44663	0.277755	1.25613	-1.05728	-0.476606	5
ENSMUSG00000030733	Sh2b1	0.914138	0.774737	-1.1071	-0.581774	5
ENSMUSG00000000486	2022-09-01	0.686106	1.02587	-0.931488	-0.780493	5
ENSMUSG00000057176	Ccdc189	0.667164	1.04	-0.9433	-0.763861	5
ENSMUSG00000030814	Bcl7c	0.792509	0.852865	-1.20408	-0.441294	5
ENSMUSG00000030930	Chst15	0.463219	1.1656	-1.03834	-0.590472	5
ENSMUSG00000045777	Ifitm10	0.945226	-0.0824549	-1.36078	0.498012	5
ENSMUSG00000110125	Gm33148	0.747509	0.968639	-0.981334	-0.734814	5
ENSMUSG00000031497	Tnfsf13b	0.498646	0.961834	-1.34657	-0.113909	5
ENSMUSG00000031503	Col4a2	1.15977	-0.0232339	-1.27839	0.141849	5
ENSMUSG00000038482	Tfdp1	0.370052	1.21974	-1.0311	-0.558694	5
ENSMUSG00000031565	Fgfr1	0.821987	0.802446	-1.23709	-0.387347	5
ENSMUSG00000009628	Tex15	0.716928	0.990414	-1.00792	-0.699421	5
ENSMUSG00000070056	Mfhas1	1.27262	0.319374	-0.870951	-0.721038	5
ENSMUSG00000031562	Dctd	0.389969	1.23295	-0.737867	-0.885051	5
ENSMUSG00000036356	Csgalnact1	0.410196	1.18748	-1.06841	-0.529267	5
ENSMUSG00000003575	Crtc1	0.757472	0.968119	-0.871449	-0.854142	5
ENSMUSG00000031698	Mylk3	0.646319	1.05644	-0.942202	-0.760561	5
ENSMUSG00000036902	Neto2	0.318607	1.24202	-1.04307	-0.517561	5
ENSMUSG00000033282	Rpgrip1l	0.248461	1.30875	-0.698079	-0.859136	5
ENSMUSG00000060470	Adgrg3	0.711845	1.00705	-0.82917	-0.889724	5
ENSMUSG00000110556	Gm45762	0.563104	0.894567	-1.36925	-0.0884208	5
ENSMUSG00000014837	4931428F04Rik	1.14396	0.527964	-0.922386	-0.74954	5
ENSMUSG00000050357	Carmil2	0.70367	1.00392	-0.714079	-0.993516	5
ENSMUSG00000013155	Enkd1	0.194828	1.33719	-0.751109	-0.780904	5
ENSMUSG00000041949	Tango6	0.94098	0.702282	-1.18987	-0.453391	5
ENSMUSG00000031758	Cdyl2	1.00832	0.522173	-1.28458	-0.245913	5
ENSMUSG00000039960	Rhou	0.330847	1.26272	-0.911537	-0.682034	5
ENSMUSG00000049723	Mmp12	0.209284	1.32664	-0.859285	-0.676642	5
ENSMUSG00000094627	Gm10182	0.759622	0.870731	-1.22492	-0.405436	5
ENSMUSG00000036411	9530077C05Rik	0.66142	0.854033	-1.3429	-0.172554	5
ENSMUSG00000035919	Bbs9	0.383946	0.924145	-1.41002	0.101927	5
ENSMUSG00000102352	Gm38346	0.202	1.02085	-1.37608	0.153229	5
ENSMUSG00000102850	Gm37082	0.346122	0.738923	-1.47674	0.391697	5
ENSMUSG00000032035	Ets1	0.761779	0.955289	-0.73017	-0.986898	5
ENSMUSG00000011114	Tbrg1	0.662277	1.04459	-0.771157	-0.935706	5
ENSMUSG00000040111	Gramd1b	0.594891	1.09985	-0.860574	-0.834171	5
ENSMUSG00000032086	Bace1	0.255805	1.30322	-0.881706	-0.677322	5
ENSMUSG00000039542	Ncam1	0.499875	1.14305	-1.03821	-0.60472	5
ENSMUSG00000032053	Pou2af1	0.303708	0.950996	-1.40717	0.152464	5
ENSMUSG00000032311	Nrg4	0.395099	1.22223	-0.95391	-0.663414	5
ENSMUSG00000076281	Gm24270	1.20892	0.407046	-0.991241	-0.624721	5
ENSMUSG00000038264	Sema7a	0.704141	1.00938	-0.94966	-0.763861	5
ENSMUSG00000025236	Adpgk	0.521763	1.14697	-0.934123	-0.734606	5
ENSMUSG00000032380	Dapk2	0.710683	0.986902	-1.04887	-0.648719	5
ENSMUSG00000032216	Nedd4	0.643443	1.0558	-0.966997	-0.732246	5
ENSMUSG00000103556	Gm38215	0.623928	1.07809	-0.852829	-0.849189	5
ENSMUSG00000046186	Cd109	0.368026	1.24262	-0.913428	-0.697215	5
ENSMUSG00000043587	Pxylp1	0.210428	1.258	-1.11829	-0.35014	5
ENSMUSG00000032561	Acpp	0.556731	1.12681	-0.801785	-0.881755	5
ENSMUSG00000023262	Acy1	0.572003	1.07204	-1.11536	-0.52868	5
ENSMUSG00000032589	Bsn	0.187801	1.30477	-1.0187	-0.473878	5
ENSMUSG00000038357	Camp	0.739878	0.983492	-0.848984	-0.874386	5
ENSMUSG00000032477	Cdc25a	0.609084	1.0892	-0.866243	-0.832039	5
ENSMUSG00000098973	Mir6236	0.784059	0.929912	-1.01771	-0.696258	5
ENSMUSG00000032484	Ngp	0.733606	0.983006	-0.963528	-0.753084	5
ENSMUSG00000032496	Ltf	0.821483	0.889749	-1.04183	-0.669399	5
ENSMUSG00000032514	Ttc21a	0.728583	0.989189	-0.77142	-0.946352	5
ENSMUSG00000037949	Ano10	0.588506	1.09162	-0.999146	-0.68098	5
ENSMUSG00000032540	Abhd5	0.642049	1.06408	-0.84778	-0.858352	5
ENSMUSG00000035448	Ccr3	0.76859	0.955833	-0.795744	-0.928678	5
ENSMUSG00000096054	Syne1	0.659888	1.04416	-0.957813	-0.746237	5
ENSMUSG00000093189	Gm25694	0.150738	1.33766	-0.944544	-0.543855	5
ENSMUSG00000079685	Ulbp1	0.266548	1.29493	-0.909213	-0.652263	5
ENSMUSG00000019790	Stxbp5	0.256936	1.30767	-0.784016	-0.780585	5
ENSMUSG00000097378	B230208H11Rik	0.308882	1.18379	-1.18747	-0.305206	5
ENSMUSG00000039116	Adgrg6	0.562543	1.02576	-1.22428	-0.364022	5
ENSMUSG00000019851	Perp	0.430516	1.2079	-0.901109	-0.737311	5
ENSMUSG00000097923	Gm26577	0.533508	0.835144	-1.41962	0.050964	5
ENSMUSG00000075184	F930017D23Rik	0.589771	1.06105	-1.11155	-0.53927	5
ENSMUSG00000009647	Mcu	0.413631	1.22024	-0.86765	-0.766224	5
ENSMUSG00000037846	Rtkn2	0.506778	1.08327	-1.18591	-0.404142	5
ENSMUSG00000019944	Rhobtb1	0.495898	1.16078	-0.697214	-0.959463	5
ENSMUSG00000009092	Derl3	0.908865	0.820692	-0.816069	-0.913488	5
ENSMUSG00000020323	Prss57	0.573985	1.00128	-1.24982	-0.325444	5
ENSMUSG00000057729	Prtn3	0.685673	1.02925	-0.861193	-0.853727	5
ENSMUSG00000020125	Elane	0.484468	1.16942	-0.949589	-0.704297	5
ENSMUSG00000044199	S1pr4	0.310355	1.08804	-1.30833	-0.0900653	5
ENSMUSG00000111514	E230014E18Rik	0.278454	1.27293	-0.997856	-0.553528	5
ENSMUSG00000046841	Ckap4	0.647204	1.05274	-0.73176	-0.968187	5
ENSMUSG00000015889	Lta4h	0.304134	1.27954	-0.70163	-0.882042	5
ENSMUSG00000074785	Plxnc1	0.204494	1.23702	-1.16177	-0.279739	5
ENSMUSG00000112261	Gm47599	0.247595	1.2372	-1.13337	-0.351432	5
ENSMUSG00000025422	Agap2	0.585022	0.922713	-1.33254	-0.175198	5
ENSMUSG00000034833	Tespa1	0.509025	1.14823	-0.985494	-0.671761	5
ENSMUSG00000020451	Limk2	0.909001	0.755621	-1.16191	-0.502712	5
ENSMUSG00000020439	Smtn	0.465909	1.18061	-0.952805	-0.693717	5
ENSMUSG00000034164	Emid1	0.564864	1.09009	-1.07566	-0.579298	5
ENSMUSG00000042363	Lgalsl	0.155729	1.13111	-1.30235	0.0155134	5
ENSMUSG00000011256	Adam19	0.164289	1.07368	-1.34491	0.106945	5
ENSMUSG00000020340	Cyfip2	0.492391	1.16802	-0.916247	-0.744162	5
ENSMUSG00000081078	Gm12568	0.210146	1.32962	-0.734461	-0.805305	5
ENSMUSG00000020395	Itk	0.685235	0.934219	-1.22588	-0.39357	5
ENSMUSG00000040283	Btnl9	0.518603	1.01266	-1.28196	-0.249296	5
ENSMUSG00000000617	Grm6	0.305029	1.28299	-0.794009	-0.794009	5
ENSMUSG00000001053	N4bp3	1.34789	0.1705	-0.785267	-0.733125	5
ENSMUSG00000020392	Cdkn2aipnl	0.32059	1.22778	-1.08327	-0.465095	5
ENSMUSG00000000869	Il4	0.618852	1.06712	-1.01186	-0.674104	5
ENSMUSG00000020383	Il13	1.40922	0.0147772	-0.711998	-0.711998	5
ENSMUSG00000020334	Slc22a4	1.33261	0.182733	-0.903653	-0.611692	5
ENSMUSG00000069873	4930438A08Rik	0.659552	1.0284	-1.04746	-0.640491	5
ENSMUSG00000018599	Mief2	1.164	0.0849842	-1.27943	0.0304473	5
ENSMUSG00000020534	Shmt1	0.154217	1.29186	-1.0848	-0.361284	5
ENSMUSG00000051790	Nlgn2	0.286016	1.12052	-1.28355	-0.122993	5
ENSMUSG00000018907	Alox12e	0.628303	1.02132	-1.14224	-0.507382	5
ENSMUSG00000018924	Alox15	0.607835	1.08083	-0.979534	-0.709128	5
ENSMUSG00000040447	Spns2	0.324621	1.26354	-0.929999	-0.658166	5
ENSMUSG00000020787	P2rx1	0.515021	1.06275	-1.21352	-0.364249	5
ENSMUSG00000020847	Rph3al	0.906089	0.825013	-0.865551	-0.865551	5
ENSMUSG00000020846	Rflnb	0.543081	1.10198	-1.08482	-0.560245	5
ENSMUSG00000020844	Nxn	0.221183	1.32471	-0.798536	-0.747362	5
ENSMUSG00000037907	Ankrd13b	0.974375	-0.132169	-1.3372	0.494995	5
ENSMUSG00000020834	Dhrs13	1.02923	0.685577	-0.843272	-0.871532	5
ENSMUSG00000017390	Aldoc	1.15406	0.514989	-0.763508	-0.905536	5
ENSMUSG00000017639	Rab11fip4	0.301037	1.25466	-1.02795	-0.527752	5
ENSMUSG00000048895	Cdk5r1	0.789449	0.930128	-0.731028	-0.988549	5
ENSMUSG00000035085	1700020L24Rik	0.716877	1.00083	-0.926539	-0.791169	5
ENSMUSG00000046442	Ppm1e	0.505118	1.10601	-1.14003	-0.471096	5
ENSMUSG00000009350	Mpo	0.415366	1.17268	-1.10332	-0.484726	5
ENSMUSG00000085872	Gm11505	0.552911	0.852484	-1.40269	-0.00270061	5
ENSMUSG00000052234	Epx	0.216596	1.32319	-0.86152	-0.678264	5
ENSMUSG00000020483	Dynll2	0.387546	0.854329	-1.44216	0.200281	5
ENSMUSG00000018378	Cuedc1	0.336847	1.09937	-1.28669	-0.149528	5
ENSMUSG00000003949	Hlf	0.46852	1.18575	-0.882799	-0.771467	5
ENSMUSG00000001441	Npepps	0.938449	0.784605	-0.763418	-0.959636	5
ENSMUSG00000017400	Stac2	0.825334	0.905629	-0.881993	-0.848969	5
ENSMUSG00000018168	Ikzf3	0.331566	1.14051	-1.23892	-0.233156	5
ENSMUSG00000017493	Igfbp4	0.325945	1.25946	-0.95203	-0.633373	5
ENSMUSG00000004044	Cavin1	0.322386	1.27356	-0.815246	-0.780698	5
ENSMUSG00000034664	Itga2b	0.691461	0.997052	-1.07035	-0.618168	5
ENSMUSG00000020689	Itgb3	0.370359	0.823108	-1.45497	0.261505	5
ENSMUSG00000020717	Pecam1	0.411195	1.20575	-0.99531	-0.621639	5
ENSMUSG00000050965	Prkca	0.560401	1.12486	-0.860061	-0.825195	5
ENSMUSG00000000142	Axin2	0.593611	1.09273	-0.717282	-0.969058	5
ENSMUSG00000041895	Wipi1	0.668766	1.0263	-1.02478	-0.670285	5
ENSMUSG00000041654	Slc39a11	0.319835	1.25313	-0.998941	-0.574019	5
ENSMUSG00000020732	Rab37	0.591031	1.03073	-1.18048	-0.441284	5
ENSMUSG00000044788	Fads6	1.02927	0.388161	-1.33536	-0.0820727	5
ENSMUSG00000057948	Unc13d	0.488794	1.13403	-1.09272	-0.5301	5
ENSMUSG00000034282	Evpl	1.351	0.160305	-0.696144	-0.81516	5
ENSMUSG00000050106	Tmc8	0.580582	0.866007	-1.38157	-0.0650225	5
ENSMUSG00000076433	Cep295nl	0.273904	1.26593	-1.03151	-0.508315	5
ENSMUSG00000078249	Hmga1b	1.10266	0.591176	-0.839858	-0.853981	5
ENSMUSG00000071454	Dtnb	0.231623	1.29929	-0.973223	-0.557693	5
ENSMUSG00000020661	Dnmt3a	0.398666	1.22607	-0.717675	-0.907062	5
ENSMUSG00000020654	Adcy3	0.627094	1.07565	-0.845751	-0.856993	5
ENSMUSG00000020649	Rrm2	0.537224	1.14078	-0.806214	-0.871793	5
ENSMUSG00000048285	Frmd6	0.35172	1.19174	-1.13567	-0.407795	5
ENSMUSG00000063450	Syne2	0.280033	1.15333	-1.24779	-0.185573	5
ENSMUSG00000021123	Rdh12	0.831101	0.898606	-0.918871	-0.810835	5
ENSMUSG00000042724	Map3k9	0.250209	1.29936	-0.930479	-0.619088	5
ENSMUSG00000021221	Dpf3	0.874786	0.856667	-0.834839	-0.896613	5
ENSMUSG00000021236	Entpd5	0.414898	1.21868	-0.752053	-0.881527	5
ENSMUSG00000007682	Dio2	0.338126	1.18649	-1.15959	-0.365028	5
ENSMUSG00000061533	Cep128	0.390323	1.23302	-0.742102	-0.881243	5
ENSMUSG00000051166	Eml5	0.289246	1.28697	-0.882466	-0.693753	5
ENSMUSG00000021265	Slc25a29	0.607077	0.875612	-1.36004	-0.122645	5
ENSMUSG00000037904	Ankrd9	0.475117	1.11155	-1.16747	-0.4192	5
ENSMUSG00000072812	Ahnak2	0.186034	1.33966	-0.704385	-0.821307	5
ENSMUSG00000076617	Ighm	0.39124	1.23442	-0.783301	-0.842361	5
ENSMUSG00000112980	D430020J02Rik	0.937628	0.789791	-0.914174	-0.813246	5
ENSMUSG00000041992	Rapgef5	0.219088	1.32253	-0.856281	-0.685339	5
ENSMUSG00000039182	AW209491	0.840688	0.833427	-1.15115	-0.522964	5
ENSMUSG00000016756	Cmah	0.754324	0.758931	-1.35247	-0.160788	5
ENSMUSG00000084788	Gm11342	1.07963	-0.229861	-1.26765	0.417887	5
ENSMUSG00000016477	E2f3	0.662689	1.04776	-0.844801	-0.86565	5
ENSMUSG00000044734	Serpinb1a	0.657645	1.0492	-0.92422	-0.782625	5
ENSMUSG00000114585	Gm32401	1.06135	0.212913	-1.34999	0.075726	5
ENSMUSG00000058022	Adtrp	0.741013	0.950471	-1.08755	-0.603932	5
ENSMUSG00000051335	Gfod1	0.272911	1.2839	-0.959065	-0.597749	5
ENSMUSG00000057531	Dtnbp1	0.562483	1.11731	-0.729456	-0.950333	5
ENSMUSG00000000253	Gmpr	0.807309	0.863865	-1.1562	-0.514979	5
ENSMUSG00000025877	Hk3	0.723023	0.979922	-1.03447	-0.668472	5
ENSMUSG00000034686	Prr7	0.159816	1.0832	-1.33866	0.0956437	5
ENSMUSG00000114493	Gm47071	0.592787	1.10074	-0.80832	-0.885208	5
ENSMUSG00000021573	Tppp	0.295635	1.25837	-1.02363	-0.530373	5
ENSMUSG00000113015	Gm6296	0.628161	0.583608	-1.48071	0.268936	5
ENSMUSG00000048376	F2r	0.860301	0.792408	-1.19122	-0.461492	5
ENSMUSG00000114598	D130062J10Rik	0.328722	1.02249	-1.35883	0.00761656	5
ENSMUSG00000021697	Depdc1b	0.530383	1.14486	-0.886509	-0.788731	5
ENSMUSG00000025278	Flnb	0.324525	1.2526	-0.991084	-0.586037	5
ENSMUSG00000021773	Comtd1	0.63798	1.05334	-1.00869	-0.682631	5
ENSMUSG00000021866	Anxa11	0.473062	1.17692	-0.702786	-0.947192	5
ENSMUSG00000015970	Chdh	0.257664	1.1394	-1.27276	-0.124305	5
ENSMUSG00000115210	Gm49308	1.01906	0.697442	-0.889105	-0.827396	5
ENSMUSG00000056234	Ncoa4	0.530785	1.13815	-0.957381	-0.711553	5
ENSMUSG00000072601	Ear1	0.256109	1.2904	-0.964844	-0.581669	5
ENSMUSG00000089901	Gm8113	0.317384	1.25863	-0.979309	-0.596709	5
ENSMUSG00000090709	Gm17173	0.877301	0.789508	-1.16348	-0.503334	5
ENSMUSG00000049092	Gpr137c	0.391002	1.18448	-1.10637	-0.469113	5
ENSMUSG00000102189	Gm37194	0.688956	0.695919	-1.428	0.0431225	5
ENSMUSG00000068407	Rnase12	0.437184	1.17248	-1.06814	-0.541527	5
ENSMUSG00000052435	Cebpe	0.651507	1.04395	-0.692135	-1.00332	5
ENSMUSG00000057156	Homez	0.278276	0.956266	-1.4066	0.172056	5
ENSMUSG00000046908	Ltb4r1	0.436734	1.2055	-0.759622	-0.882613	5
ENSMUSG00000022223	Sdr39u1	1.0736	0.629563	-0.869683	-0.833479	5
ENSMUSG00000022157	Mcpt8	0.714041	0.963485	-1.11697	-0.560556	5
ENSMUSG00000040314	Ctsg	0.746418	0.87181	-1.24125	-0.376983	5
ENSMUSG00000021983	Atp8a2	0.552341	1.11099	-1.02825	-0.635077	5
ENSMUSG00000021986	Amer2	1.08063	0.615567	-0.934038	-0.76216	5
ENSMUSG00000054733	Msra	0.486092	1.17585	-0.837309	-0.82463	5
ENSMUSG00000034522	Zfp395	0.901345	0.821482	-0.981154	-0.741674	5
ENSMUSG00000022090	Pdlim2	0.808709	0.74487	-1.31732	-0.236256	5
ENSMUSG00000022018	Rgcc	0.676161	1.03439	-0.925503	-0.785045	5
ENSMUSG00000022026	Olfm4	0.668213	0.932195	-1.24957	-0.350843	5
ENSMUSG00000055639	Dach1	0.551642	1.12953	-0.898349	-0.782826	5
ENSMUSG00000005148	Klf5	0.620734	1.07627	-0.939129	-0.757873	5
ENSMUSG00000115855	Gm34643	1.1563	0.465945	-1.06608	-0.556167	5
ENSMUSG00000055717	Slain1	0.53362	1.12804	-1.00723	-0.65443	5
ENSMUSG00000025555	Farp1	0.686452	0.973869	-1.14799	-0.512332	5
ENSMUSG00000025558	Dock9	0.466918	1.1671	-1.02298	-0.611045	5
ENSMUSG00000022197	Pdzd2	0.540498	1.13716	-0.899958	-0.777697	5
ENSMUSG00000022237	Ankrd33b	0.560251	1.12511	-0.840895	-0.844471	5
ENSMUSG00000048307	Ankrd46	0.732059	0.82705	-1.31091	-0.248203	5
ENSMUSG00000022369	Mtbp	0.958447	0.738541	-1.06764	-0.629347	5
ENSMUSG00000022353	Mtss1	0.56598	0.983962	-1.28011	-0.269834	5
ENSMUSG00000106847	Peg13	0.258293	0.940517	-1.41492	0.216114	5
ENSMUSG00000034429	Zfp707	1.03597	0.47877	-1.28193	-0.232811	5
ENSMUSG00000022555	Dgat1	0.312581	1.25601	-1.00164	-0.56695	5
ENSMUSG00000063354	Slc39a4	0.665478	1.04125	-0.944108	-0.762622	5
ENSMUSG00000044986	Tst	0.490795	1.17088	-0.892383	-0.769293	5
ENSMUSG00000033170	Card10	0.474467	1.07116	-1.23812	-0.30751	5
ENSMUSG00000033088	Triobp	0.864218	0.849572	-1.03412	-0.679674	5
ENSMUSG00000042524	Sun2	0.274726	1.24843	-1.08247	-0.440683	5
ENSMUSG00000022415	Syngr1	0.673687	1.03797	-0.811769	-0.899887	5
ENSMUSG00000016028	Celsr1	0.346489	1.21557	-1.08296	-0.479095	5
ENSMUSG00000022469	Rapgef3	0.424214	1.17305	-1.08878	-0.50849	5
ENSMUSG00000067613	Krt83	0.903186	0.807191	-1.04227	-0.668105	5
ENSMUSG00000037991	Rmi2	0.398136	1.07854	-1.28054	-0.196135	5
ENSMUSG00000076258	Gm23935	0.832111	0.668247	-1.3566	-0.143755	5
ENSMUSG00000003526	Prodh	0.600157	1.09185	-0.936043	-0.755968	5
ENSMUSG00000116594	AC133488.1	0.273108	1.24433	-1.09469	-0.422741	5
ENSMUSG00000072214	2022-09-05	0.750451	0.966303	-0.979744	-0.737009	5
ENSMUSG00000033581	Igf2bp2	0.879661	0.846999	-0.768166	-0.958494	5
ENSMUSG00000022512	Cldn1	0.793075	0.935795	-0.844132	-0.884738	5
ENSMUSG00000116957	AC140186.1	0.670172	1.04104	-0.816983	-0.894229	5
ENSMUSG00000022797	Tfrc	0.415664	1.21898	-0.868784	-0.765856	5
ENSMUSG00000022791	Tnk2	0.563984	1.10663	-1.01109	-0.659531	5
ENSMUSG00000022836	Mylk	0.599377	1.09263	-0.93389	-0.758121	5
ENSMUSG00000059657	Stfa2l1	1.40446	0.0284814	-0.716473	-0.716473	5
ENSMUSG00000071562	Stfa1	1.29348	0.284953	-0.789215	-0.789215	5
ENSMUSG00000022837	Iqcb1	0.298247	0.792731	-1.46405	0.373072	5
ENSMUSG00000034206	Polq	0.332781	1.26407	-0.707823	-0.889028	5
ENSMUSG00000036172	Cd200r3	0.65121	0.920048	-1.28313	-0.28813	5
ENSMUSG00000022651	Retnlg	0.670824	0.982008	-1.15787	-0.494958	5
ENSMUSG00000022707	Gbe1	0.444358	1.16929	-1.06506	-0.54859	5
ENSMUSG00000022865	Cxadr	0.53988	1.06327	-1.18429	-0.418862	5
ENSMUSG00000040785	Ttc3	0.482133	1.06459	-1.24134	-0.30538	5
ENSMUSG00000040732	Erg	0.735113	0.956847	-1.08335	-0.60861	5
ENSMUSG00000000157	Itgb2l	0.743759	0.971703	-0.982652	-0.73281	5
ENSMUSG00000041831	Sytl3	0.753012	0.968601	-0.940839	-0.780774	5
ENSMUSG00000023809	Rps6ka2	0.493933	1.16219	-0.958424	-0.697694	5
ENSMUSG00000023868	Pde10a	0.926555	0.791228	-1.00043	-0.717354	5
ENSMUSG00000023873	1700010I14Rik	0.692266	1.02313	-0.820991	-0.894401	5
ENSMUSG00000023828	Slc22a3	0.292845	1.24351	-1.07455	-0.461807	5
ENSMUSG00000071256	Zfp213	0.569519	0.925338	-1.33992	-0.154935	5
ENSMUSG00000023903	Mmp25	0.780257	0.936881	-0.718621	-0.998518	5
ENSMUSG00000043445	Pgp	0.216194	1.29851	-1.00225	-0.512456	5
ENSMUSG00000024142	Mlst8	0.506804	1.05422	-1.23514	-0.325882	5
ENSMUSG00000015127	Unkl	1.08316	0.538765	-1.14351	-0.47841	5
ENSMUSG00000047507	Baiap3	0.566841	1.10508	-1.00891	-0.66301	5
ENSMUSG00000056399	Prss34	0.76469	0.960339	-0.811836	-0.913193	5
ENSMUSG00000019214	Chtf18	1.18724	0.393561	-1.09544	-0.485366	5
ENSMUSG00000067629	Syngap1	0.233121	1.31498	-0.869428	-0.678668	5
ENSMUSG00000024220	Zfp523	0.590624	1.07945	-1.0488	-0.621271	5
ENSMUSG00000043286	Pnpla1	1.13316	-0.164835	-1.26517	0.296849	5
ENSMUSG00000064147	Rab44	0.437937	1.19487	-0.970457	-0.662351	5
ENSMUSG00000024033	Rsph1	0.576985	1.11266	-0.816191	-0.87345	5
ENSMUSG00000032739	Pram1	1.0533	0.654079	-0.904598	-0.802777	5
ENSMUSG00000024330	Col11a2	0.426273	1.20835	-0.92267	-0.71195	5
ENSMUSG00000024334	H2-Oa	0.820636	0.855243	-1.14683	-0.529046	5
ENSMUSG00000024399	Ltb	0.699406	0.889772	-1.27229	-0.31689	5
ENSMUSG00000073409	H2-Q6	0.493144	0.89123	-1.4008	0.0164285	5
ENSMUSG00000040312	Cchcr1	0.783381	0.943894	-0.906291	-0.820984	5
ENSMUSG00000024462	Gabbr1	0.559787	1.11215	-0.674594	-0.997341	5
ENSMUSG00000098178	Gm42418	1.07161	0.604046	-1.04137	-0.634295	5
ENSMUSG00000023960	Enpp5	0.351652	1.25378	-0.891245	-0.714186	5
ENSMUSG00000023961	Enpp4	0.553558	1.12644	-0.922232	-0.757762	5
ENSMUSG00000073386	9830107B12Rik	0.498504	1.04489	-1.25577	-0.28762	5
ENSMUSG00000103779	Gm36931	0.248105	1.2912	-0.977649	-0.561654	5
ENSMUSG00000102744	5830444F18Rik	1.29446	-0.0615	-1.14586	-0.087105	5
ENSMUSG00000013236	Ptprs	0.360792	0.927419	-1.41221	0.124003	5
ENSMUSG00000034647	Ankrd12	0.553499	1.12866	-0.890682	-0.791481	5
ENSMUSG00000024238	Zeb1	0.362137	1.04518	-1.33063	-0.0766877	5
ENSMUSG00000040957	Cables1	0.706288	0.923716	-1.21466	-0.415346	5
ENSMUSG00000046727	Cystm1	0.66403	1.0379	-0.721494	-0.980441	5
ENSMUSG00000024451	Arap3	0.597471	1.09727	-0.809022	-0.885722	5
ENSMUSG00000024480	Ap3s1	0.298825	1.28376	-0.719252	-0.863332	5
ENSMUSG00000024534	Sncaip	0.496568	1.16279	-0.940583	-0.718777	5
ENSMUSG00000053644	Aldh7a1	0.90515	0.825672	-0.888834	-0.841988	5
ENSMUSG00000073542	Cep76	0.26167	0.949416	-1.41077	0.199682	5
ENSMUSG00000024558	Mapk4	0.576133	1.11034	-0.762223	-0.924248	5
ENSMUSG00000034028	Cd226	1.3572	-0.205997	-1.05149	-0.0997067	5
ENSMUSG00000035372	1810055G02Rik	0.506171	1.16166	-0.875908	-0.791918	5
ENSMUSG00000037263	Aldh3b3	0.449201	0.954007	-1.37376	-0.0294458	5
ENSMUSG00000045826	Ptprcap	0.358548	1.24371	-0.657942	-0.944318	5
ENSMUSG00000075289	Carns1	0.275363	1.25463	-1.06469	-0.465299	5
ENSMUSG00000040247	Tbc1d10c	0.618489	1.07982	-0.917411	-0.780902	5
ENSMUSG00000037451	Slc22a20	1.3561	0.152389	-0.754245	-0.754245	5
ENSMUSG00000024769	Cdc42bpg	0.836987	0.884008	-0.72435	-0.996644	5
ENSMUSG00000024948	Map4k2	0.340031	1.17096	-1.18659	-0.324396	5
ENSMUSG00000024667	Tmem216	0.484077	1.17249	-0.731253	-0.925313	5
ENSMUSG00000024680	Ms4a2	0.746502	0.97486	-0.934297	-0.787065	5
ENSMUSG00000024754	Cemip2	0.463559	1.18728	-0.905566	-0.745273	5
ENSMUSG00000024867	Pip5k1b	0.568197	1.0578	-1.1567	-0.469299	5
ENSMUSG00000024774	Ankrd22	0.81646	0.914193	-0.871047	-0.859605	5
ENSMUSG00000044345	Marveld1	0.550487	1.13178	-0.863632	-0.818639	5
ENSMUSG00000031162	Gata1	0.33927	1.17508	-1.17993	-0.334417	5
ENSMUSG00000016239	Lonrf3	0.479694	0.837011	-1.43374	0.117035	5
ENSMUSG00000036537	Rnf113a1	1.20596	0.435828	-0.757809	-0.883984	5
ENSMUSG00000036959	Bcorl1	0.785096	0.836149	-1.24089	-0.380355	5
ENSMUSG00000015217	Hmgb3	0.395407	1.22366	-0.676073	-0.942993	5
ENSMUSG00000050921	P2ry10	0.641817	1.05942	-0.754204	-0.947034	5
ENSMUSG00000031438	Rnf128	0.733723	0.986364	-0.791542	-0.928545	5
ENSMUSG00000102135	Gm37108	0.770778	-0.911871	0.954978	-0.813886	6
ENSMUSG00000086240	Gm7846	0.829635	-0.743521	0.893739	-0.979854	6
ENSMUSG00000026110	Mgat4a	0.644815	0.204849	0.619506	-1.46917	6
ENSMUSG00000101188	Eif4a-ps4	0.529211	-0.538046	1.10678	-1.09794	6
ENSMUSG00000026321	Tnfrsf11a	0.791696	0.245725	0.423286	-1.46071	6
ENSMUSG00000026315	Serpinb8	0.185928	-0.0736279	1.15911	-1.27141	6
ENSMUSG00000052688	Rab7b	0.908076	-0.0323615	0.508428	-1.38414	6
ENSMUSG00000041757	Plekha6	1.42588	-0.828594	-0.524402	-0.07288	6
ENSMUSG00000104360	Gm8762	-0.108559	-0.376888	1.4107	-0.925253	6
ENSMUSG00000026482	Rgl1	1.03016	-0.00927997	0.331453	-1.35234	6
ENSMUSG00000070524	Fcrlb	1.11255	0.0561365	0.1492	-1.31789	6
ENSMUSG00000038235	F11r	0.535981	0.0642556	0.82426	-1.4245	6
ENSMUSG00000026773	Pfkfb3	1.27933	-0.311974	0.148019	-1.11538	6
ENSMUSG00000044103	Il1f9	0.74382	0.176336	0.537994	-1.45815	6
ENSMUSG00000026981	Il1rn	1.14317	-0.0902293	0.22542	-1.27836	6
ENSMUSG00000050737	Ptges	1.41552	-0.151	-0.337307	-0.927213	6
ENSMUSG00000026796	Fam129b	1.18938	-0.6655	0.447024	-0.970904	6
ENSMUSG00000026864	Hspa5	1.09113	-0.764341	0.602059	-0.928844	6
ENSMUSG00000026749	Nek6	1.1564	-0.04357	0.165259	-1.27809	6
ENSMUSG00000081272	Gm13509	-0.0327052	0.053699	1.2134	-1.23439	6
ENSMUSG00000087701	Gm13493	0.538917	-0.689448	1.12952	-0.978988	6
ENSMUSG00000006494	Pdk1	1.45233	-0.19601	-0.450469	-0.80585	6
ENSMUSG00000002108	Nr1h3	0.739499	-0.00702994	0.678953	-1.41142	6
ENSMUSG00000002103	Acp2	0.826264	0.278121	0.35061	-1.45499	6
ENSMUSG00000044042	Fmn1	0.897938	0.203726	0.328194	-1.42986	6
ENSMUSG00000040152	Thbs1	1.05228	-0.931443	0.652957	-0.773797	6
ENSMUSG00000068580	Zfyve19	0.599299	-0.248893	0.946737	-1.29714	6
ENSMUSG00000027315	Spint1	0.828233	-0.683952	0.885938	-1.03022	6
ENSMUSG00000034226	Rhov	0.590461	-0.0377609	0.841055	-1.39376	6
ENSMUSG00000033213	AA467197	0.795405	0.329132	0.339593	-1.46413	6
ENSMUSG00000014361	Mertk	0.796657	0.242652	0.420126	-1.45944	6
ENSMUSG00000027399	Il1a	1.32577	-0.360408	0.085858	-1.05122	6
ENSMUSG00000074796	Slc4a11	0.767254	-0.591179	0.923478	-1.09955	6
ENSMUSG00000027340	Slc23a2	1.18419	-0.593598	0.436467	-1.02705	6
ENSMUSG00000051379	Flrt3	0.97301	-0.106009	0.479234	-1.34623	6
ENSMUSG00000007659	Bcl2l1	1.36848	-0.340227	-0.0227728	-1.00548	6
ENSMUSG00000061411	Nol4l	1.33414	-0.686255	0.1953	-0.84319	6
ENSMUSG00000082064	Rpl5-ps2	-0.150464	0.378452	1.07094	-1.29893	6
ENSMUSG00000067847	Romo1	1.40654	-0.558721	-0.00552329	-0.842292	6
ENSMUSG00000067787	Blcap	1.31141	-0.248824	0.0404441	-1.10303	6
ENSMUSG00000037820	Tgm2	0.760827	-0.107888	0.721466	-1.3744	6
ENSMUSG00000017009	Sdc4	1.10888	-0.0981749	0.285208	-1.29592	6
ENSMUSG00000027670	Ocstamp	0.0470299	0.430129	0.923086	-1.40025	6
ENSMUSG00000042821	Snai1	0.891454	0.160779	0.37551	-1.42774	6
ENSMUSG00000090213	Tmem189	1.33951	-0.628691	0.172708	-0.88353	6
ENSMUSG00000082896	Gm5844	1.03657	-0.796833	0.674435	-0.914173	6
ENSMUSG00000037161	Mgarp	1.11772	0.216513	-0.0292508	-1.30498	6
ENSMUSG00000028069	Gpatch4	1.43194	-0.0827202	-0.547147	-0.802076	6
ENSMUSG00000027944	Hax1	1.01452	-0.927994	0.700319	-0.786846	6
ENSMUSG00000027907	S100a11	0.405553	-0.530552	1.19082	-1.06582	6
ENSMUSG00000015702	Anxa9	0.355011	0.178104	0.895368	-1.42848	6
ENSMUSG00000015850	Adamtsl4	1.07801	-0.846778	0.624015	-0.855252	6
ENSMUSG00000028108	Ecm1	0.800347	0.301569	0.360468	-1.46238	6
ENSMUSG00000053398	Phgdh	1.05115	-0.220458	0.451105	-1.28179	6
ENSMUSG00000086564	Cd101	0.966583	-0.278743	0.591884	-1.27972	6
ENSMUSG00000027864	Ptgfrn	0.981783	-0.695913	0.726244	-1.01211	6
ENSMUSG00000062127	Cttnbp2nl	0.806389	-0.103154	0.671082	-1.37432	6
ENSMUSG00000078592	Gm4609	0.241471	-0.44404	1.26833	-1.06576	6
ENSMUSG00000039234	Sec24d	0.969621	-0.771416	0.75093	-0.949135	6
ENSMUSG00000036825	Ssx2ip	0.958284	0.123083	0.320091	-1.40146	6
ENSMUSG00000028184	Adgrl2	1.48036	-0.65059	-0.271686	-0.558082	6
ENSMUSG00000085295	4930430E12Rik	1.04209	-0.160634	0.425227	-1.30668	6
ENSMUSG00000035969	Rusc2	1.4427	-0.78756	-0.122919	-0.53222	6
ENSMUSG00000028347	Tmeff1	0.905414	0.222362	0.300646	-1.42842	6
ENSMUSG00000015243	Abca1	1.02077	0.187639	0.168036	-1.37644	6
ENSMUSG00000038668	Lpar1	0.911919	-0.211498	0.618908	-1.31933	6
ENSMUSG00000083245	Gm11185	1.28084	-0.507436	0.246895	-1.0203	6
ENSMUSG00000025791	Pgm1	1.31084	0.126539	-0.377625	-1.05976	6
ENSMUSG00000028527	Ak4	1.2803	-0.714568	0.304577	-0.870314	6
ENSMUSG00000028645	Slc2a1	1.23135	-0.730418	0.391711	-0.892647	6
ENSMUSG00000045268	Zfp691	0.877062	-0.882178	0.854765	-0.849649	6
ENSMUSG00000001089	Luzp1	0.866029	-0.260058	0.696705	-1.30268	6
ENSMUSG00000028917	Plekhm2	1.10018	-0.979046	0.581196	-0.702335	6
ENSMUSG00000028583	Pdpn	0.939914	0.285037	0.189105	-1.41406	6
ENSMUSG00000066026	Dhrs3	0.874978	0.263345	0.301807	-1.44013	6
ENSMUSG00000019055	Plod1	0.94641	-0.227487	0.587674	-1.3066	6
ENSMUSG00000039911	Spsb1	0.791493	-0.496629	0.873211	-1.16808	6
ENSMUSG00000063524	Eno1	1.26941	-0.514597	0.270251	-1.02506	6
ENSMUSG00000028967	Errfi1	1.35135	-0.911966	0.130766	-0.570151	6
ENSMUSG00000028780	Sema3c	1.07125	0.222837	0.0477339	-1.34182	6
ENSMUSG00000104913	Gm6560	1.09453	-0.783997	0.599436	-0.909965	6
ENSMUSG00000105987	AI506816	0.726831	-0.296816	0.85531	-1.28533	6
ENSMUSG00000029082	Bst1	0.906551	-0.752138	0.81737	-0.971783	6
ENSMUSG00000029084	Cd38	0.770785	-0.864097	0.956291	-0.862979	6
ENSMUSG00000092060	Bend4	1.3123	-0.699558	0.241699	-0.854441	6
ENSMUSG00000029372	Ppbp	1.10622	-0.266997	0.402838	-1.24206	6
ENSMUSG00000029379	Cxcl3	0.940757	-0.00475159	0.447666	-1.38367	6
ENSMUSG00000029380	Cxcl1	1.07623	0.236329	0.023608	-1.33616	6
ENSMUSG00000058427	Cxcl2	1.08025	-0.184514	0.388153	-1.28389	6
ENSMUSG00000029314	Gpat3	1.00207	-0.943736	0.713635	-0.771972	6
ENSMUSG00000029304	Spp1	1.03968	0.0789279	0.242934	-1.36155	6
ENSMUSG00000105954	Gm42793	0.952262	-0.103574	0.503647	-1.35233	6
ENSMUSG00000029499	Pxmp2	1.09566	-0.431014	0.502203	-1.16685	6
ENSMUSG00000042190	Cmklr1	0.732186	-0.249606	0.827625	-1.31021	6
ENSMUSG00000054675	Tmem119	1.09771	-0.18139	0.361087	-1.2774	6
ENSMUSG00000032959	Pebp1	0.776817	-0.354844	0.83343	-1.2554	6
ENSMUSG00000063146	Clip2	1.32714	-0.394141	0.102768	-1.03576	6
ENSMUSG00000004814	Ccl24	1.25096	0.0651517	-0.126651	-1.18946	6
ENSMUSG00000005514	Por	1.04802	-0.765163	0.657376	-0.940232	6
ENSMUSG00000037411	Serpine1	0.989349	0.153181	0.248807	-1.39134	6
ENSMUSG00000046245	Pilra	0.656113	-0.541869	1.00809	-1.12234	6
ENSMUSG00000080935	Got2-ps1	-0.172201	0.00571137	1.29907	-1.13258	6
ENSMUSG00000025854	Fam20c	1.49303	-0.364433	-0.539791	-0.588802	6
ENSMUSG00000029610	Aimp2	0.757609	0.22813	0.478764	-1.4645	6
ENSMUSG00000043421	Hilpda	1.30211	-0.572499	0.231269	-0.960875	6
ENSMUSG00000025823	Pdia4	0.90863	0.00585153	0.479835	-1.39432	6
ENSMUSG00000040078	Ptges3-ps	1.14952	-0.776167	0.522713	-0.896068	6
ENSMUSG00000030103	Bhlhe40	0.8474	0.321554	0.280188	-1.44914	6
ENSMUSG00000053004	Hrh1	1.38962	-0.555824	0.037199	-0.870995	6
ENSMUSG00000023349	Clec4n	1.1559	-0.00693492	0.133954	-1.28292	6
ENSMUSG00000030144	Clec4d	1.09619	-0.30363	0.438023	-1.23058	6
ENSMUSG00000023456	Tpi1	1.32896	-0.155019	-0.0766922	-1.09725	6
ENSMUSG00000057666	Gapdh	1.08573	-0.41302	0.507546	-1.18026	6
ENSMUSG00000014543	Klra17	0.568169	0.207051	0.692629	-1.46785	6
ENSMUSG00000042770	Hebp1	0.906606	0.0457533	0.45185	-1.40421	6
ENSMUSG00000080921	Rpl38-ps2	0.796214	-0.729033	0.923566	-0.990747	6
ENSMUSG00000063171	Rps4l	1.45673	-0.408515	-0.808443	-0.239768	6
ENSMUSG00000074361	C5ar2	0.58109	-0.405784	1.02642	-1.20172	6
ENSMUSG00000049130	C5ar1	0.800121	-0.0223914	0.625254	-1.40298	6
ENSMUSG00000002985	Apoe	1.06467	-0.279594	0.467735	-1.25281	6
ENSMUSG00000060962	Dmkn	0.676539	-0.563508	0.996662	-1.10969	6
ENSMUSG00000038539	Atf5	1.4428	-0.508913	-0.132833	-0.801055	6
ENSMUSG00000050708	Ftl1	1.28345	-0.693326	0.295667	-0.885793	6
ENSMUSG00000063229	Ldha	1.20358	0.0505757	-0.00967503	-1.24448	6
ENSMUSG00000030530	Furin	1.31589	-0.798162	0.239801	-0.757533	6
ENSMUSG00000030747	Dgat2	1.08463	0.0203014	0.226235	-1.33116	6
ENSMUSG00000033917	Gde1	1.06873	-0.40781	0.527771	-1.18869	6
ENSMUSG00000030748	Il4ra	0.921817	-0.964453	0.802079	-0.759443	6
ENSMUSG00000030745	Il21r	0.830531	-0.582723	0.860969	-1.10878	6
ENSMUSG00000030695	Aldoa	1.16948	-0.164951	0.239551	-1.24408	6
ENSMUSG00000030681	Mvp	1.15097	-0.633956	0.496377	-1.01339	6
ENSMUSG00000078566	Bnip3	1.35268	-0.559811	0.124395	-0.917268	6
ENSMUSG00000025473	Adam8	0.826964	0.290606	0.337651	-1.45522	6
ENSMUSG00000025491	Ifitm1	0.824611	-0.517949	0.84785	-1.15451	6
ENSMUSG00000007891	Ctsd	1.06124	0.188084	0.102659	-1.35198	6
ENSMUSG00000037613	Tnfrsf23	1.0801	-0.125792	0.348136	-1.30244	6
ENSMUSG00000048677	Tpcn2	1.07503	-0.1421	0.366887	-1.29981	6
ENSMUSG00000031504	Rab20	1.00815	-0.474711	0.632167	-1.16561	6
ENSMUSG00000031443	F7	1.25978	0.0197158	-0.0947662	-1.18473	6
ENSMUSG00000046794	Ppp1r3b	0.920203	-0.44664	0.722804	-1.19637	6
ENSMUSG00000050271	Prag1	1.20557	-0.10294	0.129896	-1.23253	6
ENSMUSG00000050914	Ankrd37	1.18531	-0.21353	0.248025	-1.21981	6
ENSMUSG00000034799	Unc13a	1.16962	0.182673	-0.0912265	-1.26107	6
ENSMUSG00000031805	Jak3	1.17239	-0.75616	0.487264	-0.903493	6
ENSMUSG00000005413	Hmox1	1.1749	-0.677337	0.471304	-0.968866	6
ENSMUSG00000003814	Calr	0.773756	0.1535	0.523245	-1.4505	6
ENSMUSG00000031765	Mt1	0.831501	-0.310556	0.758465	-1.27941	6
ENSMUSG00000055435	Maf	1.03392	-0.236521	0.483667	-1.28107	6
ENSMUSG00000034424	Gcsh	0.80913	-0.878984	0.921002	-0.851147	6
ENSMUSG00000033862	Cdk10	1.39195	-0.868321	0.0309463	-0.554571	6
ENSMUSG00000110697	Gm31718	1.15332	-0.530953	0.461563	-1.08393	6
ENSMUSG00000032122	Slc37a2	0.96287	0.144257	0.294732	-1.40186	6
ENSMUSG00000032115	Hyou1	1.17404	-0.647714	0.466081	-0.992405	6
ENSMUSG00000041268	Dmxl2	1.0666	-0.412719	0.532783	-1.18666	6
ENSMUSG00000032281	Acsbg1	1.33622	-0.142676	-0.105908	-1.08763	6
ENSMUSG00000032294	Pkm	1.23685	-0.611749	0.35849	-0.983591	6
ENSMUSG00000111394	AC160637.1	0.756474	-0.389487	0.867389	-1.23438	6
ENSMUSG00000111147	Gm33699	0.603058	-0.145725	0.891715	-1.34905	6
ENSMUSG00000052698	Tln2	1.34116	-0.564861	0.15079	-0.927086	6
ENSMUSG00000032420	Nt5e	0.965563	-0.114606	0.494438	-1.34539	6
ENSMUSG00000079227	Ccr5	0.716654	-0.235878	0.835529	-1.31631	6
ENSMUSG00000040675	Mthfd1l	1.42653	-0.471793	-0.855958	-0.0987797	6
ENSMUSG00000015305	Sash1	1.20788	0.179031	-0.170392	-1.21652	6
ENSMUSG00000050994	Adgb	1.21679	-0.68784	0.408736	-0.937681	6
ENSMUSG00000015501	Hivep2	0.808804	-0.827391	0.920635	-0.902048	6
ENSMUSG00000053219	Raet1e	0.747098	-0.433255	0.893052	-1.20689	6
ENSMUSG00000078452	Raet1d	0.463103	0.185252	0.802995	-1.45135	6
ENSMUSG00000019987	Arg1	1.0121	-0.21659	0.500104	-1.29562	6
ENSMUSG00000019978	Epb41l2	0.892753	-0.816172	0.837473	-0.914054	6
ENSMUSG00000094955	Gm3699	0.902531	-0.651254	0.804344	-1.05562	6
ENSMUSG00000050953	Gja1	1.13547	0.112029	0.0544996	-1.302	6
ENSMUSG00000019874	Fabp7	0.686718	-0.480954	0.963873	-1.16964	6
ENSMUSG00000019916	P4ha1	1.2228	-0.640418	0.388903	-0.971281	6
ENSMUSG00000020089	Ppa1	1.24318	-0.425696	0.276513	-1.094	6
ENSMUSG00000020077	Srgn	0.959713	-0.320506	0.621655	-1.26086	6
ENSMUSG00000037868	Egr2	1.1181	-0.264622	0.384321	-1.23779	6
ENSMUSG00000006345	Ggt1	1.33609	-0.703741	0.193567	-0.825918	6
ENSMUSG00000033307	Mif	1.01054	-0.264606	0.529974	-1.2759	6
ENSMUSG00000020277	Pfkl	1.29434	-0.569882	0.245027	-0.96948	6
ENSMUSG00000000730	Dnmt3l	0.866136	0.232098	0.343319	-1.44155	6
ENSMUSG00000005054	Cstb	1.19557	-0.457678	0.368917	-1.10681	6
ENSMUSG00000004931	Apba3	1.12164	-0.86793	0.564673	-0.818386	6
ENSMUSG00000020263	Appl2	1.49713	-0.532814	-0.552019	-0.412295	6
ENSMUSG00000020021	Fgd6	0.947202	-0.318492	0.635312	-1.26402	6
ENSMUSG00000020205	Phlda1	1.29916	-0.342565	0.128866	-1.08546	6
ENSMUSG00000100113	Gm28592	1.29479	-0.537486	0.232851	-0.990156	6
ENSMUSG00000020224	Llph	0.61457	-0.833882	1.08508	-0.865766	6
ENSMUSG00000025402	Nab2	1.28599	-0.841855	0.297009	-0.741144	6
ENSMUSG00000025383	Il23a	1.47224	-0.33802	-0.373431	-0.76079	6
ENSMUSG00000045055	Rpsa-ps2	0.605201	-0.691252	1.08038	-0.994327	6
ENSMUSG00000025355	Mmp19	1.06004	-0.251632	0.457834	-1.26625	6
ENSMUSG00000020407	Upp1	1.27676	-0.910369	0.303619	-0.670014	6
ENSMUSG00000051355	Commd1	1.47045	-0.614483	-0.211358	-0.644608	6
ENSMUSG00000040711	Sh3pxd2b	1.0626	-0.277334	0.46924	-1.2545	6
ENSMUSG00000020399	Havcr2	0.346722	-0.121665	1.07904	-1.30409	6
ENSMUSG00000018395	Kif3a	1.16248	0.201997	-0.100455	-1.26402	6
ENSMUSG00000018339	Gpx3	0.340082	-0.544771	1.23518	-1.03049	6
ENSMUSG00000020400	Tnip1	1.31099	-0.889715	0.237123	-0.658398	6
ENSMUSG00000040829	Zmynd15	0.869008	0.212109	0.35817	-1.43929	6
ENSMUSG00000020821	Kif1c	1.26692	-0.952994	0.310716	-0.62464	6
ENSMUSG00000057778	Cyb5d2	1.46635	-0.53102	-0.212308	-0.723023	6
ENSMUSG00000020826	Nos2	1.19962	-0.518917	0.387646	-1.06835	6
ENSMUSG00000020709	Adap2	0.979378	-0.701965	0.730082	-1.00749	6
ENSMUSG00000035373	Ccl7	1.00299	-0.435503	0.622709	-1.1902	6
ENSMUSG00000072621	Slfn10-ps	0.963272	0.119993	0.315974	-1.39924	6
ENSMUSG00000000204	Slfn4	0.973358	-0.155563	0.511424	-1.32922	6
ENSMUSG00000020865	Abcc3	0.804306	0.0428591	0.574519	-1.42168	6
ENSMUSG00000020869	Lrrc59	1.17497	-0.823534	0.487419	-0.838851	6
ENSMUSG00000078651	Aoc2	1.39679	-0.602886	-0.82728	0.0333762	6
ENSMUSG00000065126	Snord104	1.38722	-0.367816	-0.0510416	-0.968363	6
ENSMUSG00000045065	9930022D16Rik	0.960896	-0.361314	0.639992	-1.23957	6
ENSMUSG00000047798	Cd300lf	0.923893	-0.139506	0.56157	-1.34596	6
ENSMUSG00000020766	Galk1	1.33461	0.065638	-0.357954	-1.04229	6
ENSMUSG00000020776	Fbf1	1.36907	0.0122337	-0.397824	-0.98348	6
ENSMUSG00000061878	Sphk1	1.26648	-0.464136	0.254094	-1.05643	6
ENSMUSG00000025130	P4hb	1.05559	-0.587653	0.61188	-1.07981	6
ENSMUSG00000020571	Pdia6	0.800384	-0.791208	0.926361	-0.935538	6
ENSMUSG00000036136	Fam110c	0.825365	0.0153602	0.570881	-1.41161	6
ENSMUSG00000092305	Prps1l1	1.44732	-0.110939	-0.668191	-0.668191	6
ENSMUSG00000035105	Egln3	1.2637	-0.216329	0.111841	-1.15921	6
ENSMUSG00000021109	Hif1a	0.872803	-0.85227	0.859113	-0.879645	6
ENSMUSG00000021127	Zfp36l1	0.898051	-0.830732	0.83269	-0.900009	6
ENSMUSG00000021190	Lgmn	0.889741	-0.0398703	0.535698	-1.38557	6
ENSMUSG00000113701	B230303A05Rik	1.03691	0.0492023	0.273202	-1.35932	6
ENSMUSG00000021338	Carmil1	1.11938	-0.509644	0.501778	-1.11152	6
ENSMUSG00000113061	Gm11361	0.709216	-0.893103	1.00913	-0.825246	6
ENSMUSG00000021453	Gadd45g	0.921256	0.00562644	0.464379	-1.39126	6
ENSMUSG00000034987	Hrh2	0.00529795	0.156675	1.13604	-1.29801	6
ENSMUSG00000021508	Cxcl14	0.90007	0.218027	0.311947	-1.43004	6
ENSMUSG00000021477	Ctsl	1.11509	-0.526222	0.513743	-1.10261	6
ENSMUSG00000017756	Slc12a7	0.717096	-0.51617	0.948145	-1.14907	6
ENSMUSG00000062382	Ftl1-ps1	0.975406	-0.892828	0.748658	-0.831236	6
ENSMUSG00000001542	Ell2	0.960616	-0.171313	0.537113	-1.32642	6
ENSMUSG00000021591	Glrx	0.981447	0.13281	0.279035	-1.39329	6
ENSMUSG00000050919	Zfp366	1.0093	-0.523086	0.648381	-1.13459	6
ENSMUSG00000096842	Gm10736	0.905162	-0.775323	0.821401	-0.95124	6
ENSMUSG00000071547	Nt5dc2	0.660848	-0.516417	0.996934	-1.14137	6
ENSMUSG00000041707	Tmem273	1.01578	0.0132612	0.333581	-1.36262	6
ENSMUSG00000097431	Gm26782	0.540018	-0.370344	1.04583	-1.21551	6
ENSMUSG00000115312	Gm8518	1.17621	-0.965722	0.469969	-0.680462	6
ENSMUSG00000022180	Slc7a8	0.97393	0.0345678	0.37374	-1.38224	6
ENSMUSG00000022221	Ripk3	1.04849	-0.939446	0.656876	-0.765917	6
ENSMUSG00000022094	Slc39a14	0.970969	-0.304663	0.600233	-1.26654	6
ENSMUSG00000033644	Piwil2	0.97865	-0.661128	0.722926	-1.04045	6
ENSMUSG00000060143	Gm10076	1.08332	-0.751326	0.610793	-0.94279	6
ENSMUSG00000058126	Tpm3-rs7	0.61324	-0.0952125	0.854695	-1.37272	6
ENSMUSG00000022150	Dab2	0.690541	0.315954	0.475734	-1.48223	6
ENSMUSG00000022246	Rai14	0.94399	0.1332	0.330592	-1.40778	6
ENSMUSG00000022305	Lrp12	1.18042	0.119124	-0.0382106	-1.26133	6
ENSMUSG00000022564	Grina	1.23601	-0.0649245	0.039894	-1.21098	6
ENSMUSG00000049653	Spatc1	1.48375	-0.329169	-0.468654	-0.685928	6
ENSMUSG00000071714	Csf2rb2	1.14631	-0.611012	0.497003	-1.0323	6
ENSMUSG00000042622	Maff	1.13073	-0.598999	0.515563	-1.0473	6
ENSMUSG00000022428	Cby1	1.34612	-0.696733	0.171132	-0.820516	6
ENSMUSG00000042303	Sgsm3	0.709521	-0.193901	0.820626	-1.33625	6
ENSMUSG00000016757	Ttll12	0.338725	-0.316456	1.16888	-1.19115	6
ENSMUSG00000023272	Creld2	1.08163	-0.303223	0.457902	-1.23631	6
ENSMUSG00000043091	Tuba1c	0.902782	0.000754849	0.49078	-1.39432	6
ENSMUSG00000023046	Igfbp6	0.609679	-0.764127	1.08531	-0.930862	6
ENSMUSG00000023045	Soat2	0.703326	-0.668062	0.996864	-1.03213	6
ENSMUSG00000063234	Gpr84	0.885061	0.283718	0.268004	-1.43678	6
ENSMUSG00000000555	Itga5	0.966014	-0.354508	0.630776	-1.24228	6
ENSMUSG00000023088	Abcc1	1.2205	0.116191	-0.119013	-1.21767	6
ENSMUSG00000022769	Sdf2l1	1.01814	-0.80402	0.697303	-0.911428	6
ENSMUSG00000013089	Etv5	1.04993	0.242612	0.0620598	-1.3546	6
ENSMUSG00000022817	Itgb5	0.838919	-0.517392	0.833428	-1.15495	6
ENSMUSG00000003955	Fam162a	1.3367	-0.119326	-0.130162	-1.08722	6
ENSMUSG00000071561	BC100530	1.5	-0.5	-0.5	-0.5	6
ENSMUSG00000075122	Cd80	1.16685	-0.955003	0.487363	-0.699213	6
ENSMUSG00000022667	Cd200r1	0.894746	0.275009	0.263543	-1.4333	6
ENSMUSG00000022665	Ccdc80	1.23055	-0.419879	0.294977	-1.10564	6
ENSMUSG00000116811	AC163694.1	0.483179	-0.799146	1.17729	-0.861327	6
ENSMUSG00000022892	App	1.21728	-0.919231	0.411695	-0.709748	6
ENSMUSG00000023805	Synj2	0.966767	0.0568741	0.365165	-1.38881	6
ENSMUSG00000045551	Fpr1	1.09636	-0.972717	0.587858	-0.711503	6
ENSMUSG00000015468	Notch4	1.17896	0.00340047	0.0837398	-1.2661	6
ENSMUSG00000040482	Dxo	0.305829	-0.24524	1.16228	-1.22287	6
ENSMUSG00000003541	Ier3	0.9096	-0.527778	0.763338	-1.14516	6
ENSMUSG00000024436	Mrps18b	0.0775553	-0.495477	1.36247	-0.944547	6
ENSMUSG00000023951	Vegfa	1.3136	-0.15101	-0.0447085	-1.11788	6
ENSMUSG00000023992	Trem2	0.831619	0.215992	0.401671	-1.44928	6
ENSMUSG00000037095	Lrg1	0.594185	0.353133	0.544559	-1.49188	6
ENSMUSG00000001227	Sema6b	0.668511	-0.842036	1.04306	-0.869536	6
ENSMUSG00000005824	Tnfsf14	0.796486	-0.445628	0.850601	-1.20146	6
ENSMUSG00000019487	Trip10	1.32087	-0.876994	0.218335	-0.662208	6
ENSMUSG00000024150	Mcfd2	1.13335	-0.586122	0.508131	-1.05536	6
ENSMUSG00000063628	Gm7665	0.730319	-0.539659	0.943233	-1.13389	6
ENSMUSG00000059040	Eno1b	0.492951	-0.478584	1.11706	-1.13143	6
ENSMUSG00000001473	Tubb6	1.36329	-0.631061	0.121277	-0.853511	6
ENSMUSG00000024644	Cndp2	1.1093	-0.955614	0.572939	-0.726628	6
ENSMUSG00000040663	Clcf1	1.12484	-0.737066	0.553202	-0.940976	6
ENSMUSG00000024772	Ehd1	1.03918	0.203724	0.122247	-1.36515	6
ENSMUSG00000024661	Fth1	1.28751	-0.571747	0.258268	-0.974028	6
ENSMUSG00000024663	Rab3il1	0.690084	-0.0839023	0.776959	-1.38314	6
ENSMUSG00000010663	Fads1	0.432495	0.394893	0.662113	-1.4895	6
ENSMUSG00000024679	Ms4a6d	0.487112	-0.768465	1.1733	-0.891942	6
ENSMUSG00000063586	Gm5513	0.104728	-0.0537245	1.19615	-1.24715	6
ENSMUSG00000024878	Cbwd1	-0.159343	0.251025	1.15985	-1.25153	6
ENSMUSG00000052942	Glis3	1.23788	-0.455108	0.299321	-1.0821	6
ENSMUSG00000016496	Cd274	1.40125	-0.0320041	-0.463203	-0.906043	6
ENSMUSG00000024798	Htr7	0.480002	-0.775985	1.17844	-0.882456	6
ENSMUSG00000048612	Myof	0.991894	0.247206	0.150952	-1.39005	6
ENSMUSG00000011752	Pgam1	1.37554	0.0691258	-0.549762	-0.894908	6
ENSMUSG00000024985	Tcf7l2	0.870339	-0.727176	0.851315	-0.994478	6
ENSMUSG00000041362	Shtn1	0.696603	-0.58904	0.985928	-1.09349	6
ENSMUSG00000001131	Timp1	1.06492	-0.326037	0.492722	-1.23161	6
ENSMUSG00000083283	Gm15361	0.235333	-0.577867	1.30087	-0.95834	6
ENSMUSG00000047242	Taf9b	0.493427	-0.235074	1.02579	-1.28414	6
ENSMUSG00000049047	Armcx3	0.816961	-0.428006	0.823791	-1.21275	6
ENSMUSG00000025931	Paqr8	-1.32463	1.09204	0.00285444	0.229738	7
ENSMUSG00000026153	Fam135a	-1.44438	0.803377	0.497868	0.143132	7
ENSMUSG00000001138	Cnnm3	-1.29654	0.761515	-0.278368	0.813388	7
ENSMUSG00000103159	F830112A20Rik	-1.4601	0.301657	0.348861	0.809578	7
ENSMUSG00000041945	Mfsd9	-1.43792	0.728211	0.0807624	0.628946	7
ENSMUSG00000026048	Ercc5	-1.32092	-0.112956	0.389519	1.04436	7
ENSMUSG00000102503	Gm37370	-1.42973	0.674343	0.0491929	0.706195	7
ENSMUSG00000025962	Fastkd2	-1.08948	0.117368	1.30054	-0.328425	7
ENSMUSG00000026179	Pnkd	-1.36788	0.0787073	1.02651	0.262668	7
ENSMUSG00000026235	Epha4	-1.49459	0.394279	0.602148	0.498162	7
ENSMUSG00000070732	Rbm44	-1.4887	0.648402	0.348373	0.491923	7
ENSMUSG00000092572	Serpinb10	-1.1877	0.0791343	-0.141656	1.25022	7
ENSMUSG00000103569	Gm38067	-1.36314	1.02051	0.0269015	0.315726	7
ENSMUSG00000104900	4930596I21Rik	-1.11529	1.1978	0.357487	-0.440002	7
ENSMUSG00000026715	Serpinc1	-1.48086	0.550815	0.276406	0.653641	7
ENSMUSG00000026548	Slamf9	-1.2671	1.17434	0.120866	-0.0281057	7
ENSMUSG00000026532	Spta1	-1.36217	0.795046	-0.135704	0.702831	7
ENSMUSG00000022995	Enah	-1.47341	0.383996	0.334697	0.754715	7
ENSMUSG00000026748	Plxdc2	-1.11084	1.23818	0.271631	-0.398973	7
ENSMUSG00000043415	Otud1	-1.30251	0.679473	-0.257564	0.880598	7
ENSMUSG00000026809	Spaca9	-1.48561	0.390751	0.404396	0.690463	7
ENSMUSG00000015335	Zdhhc12	-1.2685	-0.328107	0.732499	0.864112	7
ENSMUSG00000083910	Gm13604	-1.39028	-0.0483032	0.841816	0.596768	7
ENSMUSG00000002109	Ddb2	-0.875159	0.936784	0.79218	-0.853805	7
ENSMUSG00000040272	Accs	-1.39426	-0.0556085	0.755692	0.694175	7
ENSMUSG00000045464	2810002D19Rik	-1.45765	0.81955	0.315432	0.322663	7
ENSMUSG00000042670	Immp1l	-1.48268	0.705823	0.417799	0.359056	7
ENSMUSG00000027132	Katnbl1	-1.43571	0.831419	0.122023	0.48227	7
ENSMUSG00000062646	Ganc	-1.41001	0.0653044	0.444869	0.899835	7
ENSMUSG00000054484	Tmem62	-1.39658	0.886624	-0.00331657	0.513273	7
ENSMUSG00000081087	Rps15a-ps7	-1.29051	0.606785	-0.26339	0.947114	7
ENSMUSG00000062175	Tgif2	-1.34561	-0.146868	0.910554	0.581929	7
ENSMUSG00000082163	Gm14276	-1.47044	0.743814	0.261983	0.464648	7
ENSMUSG00000085385	Snhg17	-1.19877	1.23989	-0.131859	0.0907419	7
ENSMUSG00000078919	Dpm1	-1.33178	-0.173413	0.574432	0.930762	7
ENSMUSG00000074576	Mocs3	-1.3638	1.03287	0.0693291	0.261596	7
ENSMUSG00000027495	Fam210b	-1.27982	0.0320466	0.084177	1.16359	7
ENSMUSG00000039304	Tnfsf10	-1.32916	-0.131371	0.45686	1.00367	7
ENSMUSG00000068923	Syt11	-1.31302	1.04661	0.402545	-0.13613	7
ENSMUSG00000097004	4731419I09Rik	-1.08948	0.09909	1.30537	-0.314977	7
ENSMUSG00000093577	Gm20632	-1.49029	0.481602	0.365845	0.642845	7
[truncated: 559 more rows]

[truncated: 4 more sheets: Fig3f_m0, Fig3f_m1, Fig3f_m2, Fig3f_m3]
